# Supplementary material for: First Report of Integrative Conjugative Elements in Riemerella anatipestifer Isolates From Ducks in China
Source: Front Vet Sci. 2019 Apr 24;6:128. doi: 10.3389/fvets.2019.00128 (PMC6491836; doi:10.3389/fvets.2019.00128)
Supplement: Supplementary file 4 [file Table_4.xls]

## Sheet: Features in Riemerella anatipes
Additional file 4: Table S4. ICERanRCAD0133-1 (annotation by PATRIC)
contig_id	feature_id	type	function	aliases	nucleotide_sequence	aa_sequence
Riemerella	fig|34085.315.peg.1	CDS	hypothetical protein		atgaaactaatcactattgaagaaaaccaatggctgcaattacgccaagagattcaatttattcgggagtatattcaaaagcaatcccagtccatagaaattattgaccaattatggctcaataaccacgaagtatgccaatacctccatttaagcgaaaaaacactttggcgtatgcgacagaacaatgaaatcacttactctaaagttcacggacaatacttttacactctgggaagtatccgaaaacttatggaatttaatgtagtaaaaagtacagaggattatttagaaaacctaacccaaaaagcacattcgtatgttaaaaaaggaagacctattaagtaa	MKLITIEENQWLQLRQEIQFIREYIQKQSQSIEIIDQLWLNNHEVCQYLHLSEKTLWRMRQNNEITYSKVHGQYFYTLGSIRKLMEFNVVKSTEDYLENLTQKAHSYVKKGRPIK
Riemerella	fig|34085.315.peg.2	CDS	Toprim domain protein		atgttaaaaaaggaagacctattaagtaaaacgaatgacggactggaagtatttcgttattatgtttcagggaattggaaagtgggacaaaactttaaaaaccctttttatgatgataaaaatccctcttgtaatatttacaaggacaaaaaaacaggcatctatcggattaaagattttggggatcctcattttaatggcgattgtttttccttagttggctatttatatggtttggattgcacacagcctcacgactttgtagaaatcctaaaaattatcaatcaagatttaagtttaggattagatatttcttattctaataaacttaaacgcccccaaagaaaaatcaaagtggaggctaatcccgcaacaactatcgaatcgcccagctatcgt…	MLKKEDLLSKTNDGLEVFRYYVSGNWKVGQNFKNPFYDDKNPSCNIYKDKKTGIYRIKDFGDPHFNGDCFSLVGYLYGLDCTQPHDFVEILKIINQDLSLGLDISYSNKLKRPQRKIKVEANPATTIESPSYRPYMIVDKNFSKIELDYWETFGITKTVLDIFGVKSLQSFESINKKGQPYRIESNDDEPIFSYQNAELIKIYRPLSKHRFLYAGIATDYCFGLEQLPLDGDDILFITGGEKDVMSLYAKSFSAICFNSENSHIPISLIQSLKGRFRHIVLLYDVDQAGKKAVQSHLEKLKDLVEVLELPLSGTKDDKDISNYFQQGYTAKDLKTLFLKMLQKKYQQGLSLLQSCEIQWHQPPAKQKIIITLKGAAIGLQSSLLGVTGGEGTGKSHYVA…
Riemerella	fig|34085.315.peg.3	CDS	hypothetical protein		atgaatatcgaccgaatggaatttgtaatgtggatggagcgactgatggaccgcctcgatctacttgcagaacgctttgaaaaagctgaaaagaaacgaagtaccatcgaaggagaagaattactcgacaatcaagatttaatgataacttttaaaatatccgctcgttctctgcagcgttatcgttctgaaggcaaactaccctattacacaatttctggaaaaatttactacaaactatcagatgtacaccaattcattagagagcactttagtgtccccgtaaaagccaaaaaaggacaatcaaagccaaaataa	MNIDRMEFVMWMERLMDRLDLLAERFEKAEKKRSTIEGEELLDNQDLMITFKISARSLQRYRSEGKLPYYTISGKIYYKLSDVHQFIREHFSVPVKAKKGQSKPK
Riemerella	fig|34085.315.peg.4	CDS	hypothetical protein		atggctaatgaatccactgaaacaaatccacaagagaatacgtccgttgcagaagagcaatggacggatttgttgcttgtgtatgaccaagaggaacaacagattcgtgccgtaaaaggattggataaagacgggcagttagaaaccgttcctccagtcccggcacacgaacaagattttatgaaggtggatcctcacggaaatatactctcaaacttctttaactcgttgtgcattttaaataatactgatttttag	MANESTETNPQENTSVAEEQWTDLLLVYDQEEQQIRAVKGLDKDGQLETVPPVPAHEQDFMKVDPHGNILSNFFNSLCILNNTDF
Riemerella	fig|34085.315.repeat.1	repeat	repeat region		ttaactcgttgtgcattttaaataatactgatttttagatgatttaattttctttggaagataaatttattgatatattgaataaccgttgcggcggttattttactgattatccttgttttaaagccttcaaaagttttagcatagtttcttttaatcataaattggtcgcaaagttgagagaaaaatgtctcaattcgttttcgctttttcttgtacaatgaaaattgaggaatataatctttctgattacttctcattggtgtatctaatttaatattagcatagttaaataaatctatttgaacttttgctgataaatagcctctatctccaattaaagtacagtttcgcatttgctcaccaatatcttttaaatagtggatgtcgtgaacggat…
Riemerella	fig|34085.315.peg.5	CDS	Mobile element protein		atgaacaacttagagcaaatatatgaaagaattttggaagttttaggacttttttcagaaaatcaactgattagttatcagagaagaacacctaaaatgagcgatttagaagtcataagtcttaatattactgctgaatacttgagtattgatagcgaattacagttctttagaaaattgccaaactctctgataaacaaaattgaaagaagtgtttacaataagcgaaaacgaagactatccctacaaacagagcaaattagacagcgtatttcgatggagttcaatgagtttgaagatatttttatcgttgatagcatgccaatgaaagtttgtgaaaatgctcgttctactcgttcaaaaatttgtaaagagcaatcctattcttcaccaacatat…	MNNLEQIYERILEVLGLFSENQLISYQRRTPKMSDLEVISLNITAEYLSIDSELQFFRKLPNSLINKIERSVYNKRKRRLSLQTEQIRQRISMEFNEFEDIFIVDSMPMKVCENARSTRSKICKEQSYSSPTYGYCASQKLYFYGYKLHAVCSLNGVIKNFDISPASVHDIHYLKDIGEQMRNCTLIGDRGYLSAKVQIDLFNYANIKLDTPMRSNQKDYIPQFSLYKKKRKRIETFFSQLCDQFMIKRNYAKTFEGFKTRIISKITAATVIQYINKFIFQRKLNHLKISII
Riemerella	fig|34085.315.peg.6	CDS	hypothetical protein		gtgaaaaatccaagtcatttttcttttttcaaaattcccattcccaatctactaaaagttcagctcacgccagaggatttacagccttataaaatccaaccacaagaatatcaatctttaaatcaaaatacaatggaacaaaccaatgaaccccaagaagtaaaagatactcaggaagtaaaaaacactacccaagaggtcaatgaaaccccatcgcaaaatactgccgatgaggctacccaagaacaaaaacatcgttacgaagtagacgatattgattggaatacgatgaacagcttaggactctcaaaagagtatttagaaaaacgcaacttattagaaccgttactaaaaggttataaaaccgaccgattggtacctattagtatgaatttaggg…	MKNPSHFSFFKIPIPNLLKVQLTPEDLQPYKIQPQEYQSLNQNTMEQTNEPQEVKDTQEVKNTTQEVNETPSQNTADEATQEQKHRYEVDDIDWNTMNSLGLSKEYLEKRNLLEPLLKGYKTDRLVPISMNLGSAVTRFDARLSLRKDNEGKVSVAIHGIRKEPQLDYPFFGHEFTQEDKENLLKTGNMGRVVELTNVKTGEKIPSIISIDELTNEIVALRQEYIKIPDEIKGIKLNEEQKQTLMEGKPLFLEGMISNKGEPFNANVQFNAEKRYVTFLFDENLTQKINTQPTFEEAPKELRGRKLTEEQYKVFSQGKPLYLEGLESKGTGKVYNGYFTYNQDTGKVKFTFQNPNKQQKEDKVTRQAKEINKKAKENKTTTTTTQTTTKTQKEATNKGV…
Riemerella	fig|34085.315.peg.7	CDS	DNA topoisomerase III, Bacteroidales-type (EC 5.99.1.2)		atgaaagtaatcctagcggaaaaacccagtgtaggcagagaaattgctcatttattaggggctaataataaaaaagacggttatatagaaggtaatggttatgccgttacttgggcatttggtcatttagtacaattggcaatgcctgaagcgtatggttgtgtaggattccaaaaagaacatcttcccatacttccagaaccgtttgaactacaaccccgccaagtgagaaaagataaaggatatgtagcagatgcaggcgtattaaaacaacttaaagtgatacgaactttatttgagcaatgcgattcaattgtagtagctaccgatgcaggaagagaaggagagttaattttccgatacatctatgattacttaaattgtcaaaaaccttttgag…	MKVILAEKPSVGREIAHLLGANNKKDGYIEGNGYAVTWAFGHLVQLAMPEAYGCVGFQKEHLPILPEPFELQPRQVRKDKGYVADAGVLKQLKVIRTLFEQCDSIVVATDAGREGELIFRYIYDYLNCQKPFERLWISSLTEKAILSGFEKLRPGKQFDPLYHAAQMRSQADWLVGINATQALSIAAGSGVYSLGRVQTPTLSMVCERYLTHTQFEKKPYWQLQLVHQKGHLKFNSLSTLKTEQKEEVEEWKKSVERHPNAEVLSVEKKTVKEQPPLLYDLTALQKEANKKYSFSADETLNIAQSLYEKKYITYPRTGSKYISEDVWAEIPLLIQQLEHYETYAKYAQQLRHSSLTKRIVNDVKVTDHHGLLITDKIPTELPKKEALIYKMIAGRLLEA…
Riemerella	fig|34085.315.peg.8	CDS	Ynd		atgggcttagaaatacgaaatcagatagaaaaaatcataccagagggacttatagtaacacgagattggctacgagatacaatggatttaggaaaacatactttagataacttagtcaaatctgactatttaaaatctatacagagaggaatctacatacgaggagccaaaaaaagcacctcttggcaaagtatcgtttttaccttgcaaaatataatgaaaagcgacttacttgtaggtgggctaaccgccttggaactaaagggatatacgcattatattcctgtgtcaggaacagaacgaattatgttatatggtgatgataatgtacctcaatggtgcaatgagtatgttcttaaagctaaattttgtaaaaattctcaaagagaaatttttgct…	MGLEIRNQIEKIIPEGLIVTRDWLRDTMDLGKHTLDNLVKSDYLKSIQRGIYIRGAKKSTSWQSIVFTLQNIMKSDLLVGGLTALELKGYTHYIPVSGTERIMLYGDDNVPQWCNEYVLKAKFCKNSQREIFANMDKEEMAKYTVSIPWEDTQIKAVCPEMAILQVLRKVPNEVSFEHAAELMQGMTSLSPRKLQVLLEACTHIGVKRLFLFLANHYKYVWFTRLKTENVYLGSGKRMLVEGGELDKNYLITVPKNFIK
Riemerella	fig|34085.315.peg.9	CDS	Ync		atgattaaaaacacgctctattataaacaagtacaattattggtaagagtattacctttgctccatacggaaaaatgttttgccttaaaaggaggtacagccatcaatttgttttatcgaaatcttcctcgtctgtcagtagatattgatttgttatacctaccttctgaaagccgagaggaggctttgaaaaatattcgtcaagccttatctcgattgagcgaacagattaaacaaaatattgcagggattcgtgttcaggaaacgcagaaacagcaggataattctttgcgattgattttacaactcaatgaaatccgaatcaaagtggaattatctcctgttataagagaaactgttttccctgtggaacaaaaagagatttgcgagcgagcagaa…	MIKNTLYYKQVQLLVRVLPLLHTEKCFALKGGTAINLFYRNLPRLSVDIDLLYLPSESREEALKNIRQALSRLSEQIKQNIAGIRVQETQKQQDNSLRLILQLNEIRIKVELSPVIRETVFPVEQKEICERAENEFGYVEMQVASLPDLYAGKLCAALDRQHPRDLFDVKLLLENEGLTTNLRKTFLVFLISHQRPMSELLQPHFKDISKVYAMEFERMTDSPITLQELEDTRVQLVQLIQKNITLEEKKFLLSFKNKTPQWDLLGLDSQVVSNLPSVKWKLFNLSKMKKDKHQIAYQKLEQILNINF
Riemerella	fig|34085.315.peg.10	CDS	hypothetical protein		atggcaacacaagaaaaagaaatttcgtattacgatttacgactaagagaattattaaacaccagctttcctaatctggcaactaatgaatcgtttatcaaagaacgaagcaatttagcagcagaagcctatgaaaaagcctttgatgcagggcatacaatattagaatgtcgtgctattgctaatgaagccctttttgaaggattgtattattccccatttgatacagtatatcaagtggtttgtaatgagtttgaccgagaaattcctgccgatgaagcccgtgcctttgcacttaaagtgtttccctattgtgtagaagtatttgagaattacgatttacatcaagattttgaaggaacgaaggagtataacgagctttatacagagctaacagga…	MATQEKEISYYDLRLRELLNTSFPNLATNESFIKERSNLAAEAYEKAFDAGHTILECRAIANEALFEGLYYSPFDTVYQVVCNEFDREIPADEARAFALKVFPYCVEVFENYDLHQDFEGTKEYNELYTELTGQIQIWIEENGVQ
Riemerella	fig|34085.315.peg.11	CDS	Putative DNA methylase		atggcgttcaataagaagctacacttagaacaaaatatccaagccttacaagtcgcttttcagttagaaaaagaaaagcgactggctacggatgccgaaaaagaaatcctaaaacaatactcaggttttggagggttaaaatttatcctaaatcctgccaatgaggaagaagaccgtcgtttttggacaaagtccgacgaaccttactttgaagccactcaaaagttgtatgaacttattcgtgtcaatgcttctgatttttcagattacaaaagtatgaccaatagtcttaaaagttcggtactcacttcattttataccccgccagaagttatccaagctctatcagcggtacttaataaacacaactttcaataccaacaagcattagacccttct…	MAFNKKLHLEQNIQALQVAFQLEKEKRLATDAEKEILKQYSGFGGLKFILNPANEEEDRRFWTKSDEPYFEATQKLYELIRVNASDFSDYKSMTNSLKSSVLTSFYTPPEVIQALSAVLNKHNFQYQQALDPSAGTGNFIEQLQQNDVSITAFEKDLLTGKILKHLHPSTQIKIKGFENIEERQNNSFDVISSNIPFGDISVFDLSFSRSKDSAKQQAVKNIHNYFFLKGLDVLKEGGLLAYITSQGVLNSPQNRPIREAMIKQAHLVSAIRLPNNLFTDYAGTEVGSDLIILQKDSQKQALSTEDLLFCDTIEHIEGYTINALFENNPQQIIHTTSQLDTDLYGKPSRIYIHENGVSGIARDLEEKLNLDFGNYKQRMPLYLADSFSNQPTTISEKNE…
Riemerella	fig|34085.315.peg.12	CDS	hypothetical protein		atggcggagttttgtaaagaatgtgctaaaaaggtaggtatgccttttgatggttatcctgtgttttgtgaagggtgtgcatttatattgaacactcgctacttaaacaatacattatga	MAEFCKECAKKVGMPFDGYPVFCEGCAFILNTRYLNNTL
Riemerella	fig|34085.315.peg.13	CDS	hypothetical protein		atggagaaaaaaaatcaagaaaaaagaaaaagatattctggatctattagagataaagcaagaactcaaaaaaaccttattgaagccgttggtaaagtattagaaagtcagggttatacaggtttaaagagtgctaagaatattgcagatgttgctggagttgataaaagacttatatggacttattttaatggagtcgaaaacttagtagaagaatatataaaaaagaatgaattttggaaagaaggactttcaaatgaattgcttaatagacttttgactaaggcagaagatttagataatgaaaaaatgatttttcttttgaaaagccactttgagaaattcagagatgatacggctctacaaaaaataatcacttgggaaattagtgaagaaaat…	MEKKNQEKRKRYSGSIRDKARTQKNLIEAVGKVLESQGYTGLKSAKNIADVAGVDKRLIWTYFNGVENLVEEYIKKNEFWKEGLSNELLNRLLTKAEDLDNEKMIFLLKSHFEKFRDDTALQKIITWEISEENEMLRKVADRREQLGEQLFSLIDEKFAKSNVDIRGVVALLLGGTYYLNLHAKANGSLFCGVDLNTEEGKNSILNAIEFIVNSSFDKLK
Riemerella	fig|34085.315.peg.14	CDS	2-amino-3-ketobutyrate coenzyme A ligase (EC 2.3.1.29)		atgaatttaaacaaggttagttttaaagattttgaggatattccaaactttgatgtttttgatagagctagtgctcatatggaatatttagattttttagagaataatggatttaaaaattatctcttagaaactgatagtggatgcggtccaactgttaagttagccggaaatgatagaataaagaaaggagaatatataagtcttgtttctaatgattatttaggatttactcaacatcccaaagtgaagcaatcggttattgaggcgattgagaaatatggaacaggagcaggttcctctcccttgataggagggtattatgattatcacaaaatagtggaggataaaatatccaccttttttaatcgtccactaggctcaactgtaatatatact…	MNLNKVSFKDFEDIPNFDVFDRASAHMEYLDFLENNGFKNYLLETDSGCGPTVKLAGNDRIKKGEYISLVSNDYLGFTQHPKVKQSVIEAIEKYGTGAGSSPLIGGYYDYHKIVEDKISTFFNRPLGSTVIYTTGYTANSASLLCLLKSQDIAIVDMAVHSSVYEGISGTTTKRFLHNDTKSLEHILSKSKDKYRTKMVVIDGVYSQDGDIAKLKEILEITHHYGGVLLVDDAHGIGVVGNNGRGAMELYDVLSQVDFITGTFSKTLANIGGFFVSNNPDIVSYLRYQSRQYAFSASAPASVIGVKKALDLIDEEPHWRNKIWENINYLKKGFETLGLNIGTTESAIIPVKIGNVEKNSLVGKMLLENGIYTNPIMYPAVSLKDSRIRMSVLATHTFEH…
Riemerella	fig|34085.315.peg.15	CDS	Bacteriocin/lantibiotic efflux ABC transporter, permease/ATP-binding protein		atgattttctgccctcaaaaagatcagatggactgtggtccagcttgccttgttatgatagcaagacattacggcaagagatacccaatagaataccttagagaaaaagcatttataactcgtgagggtgtgtctcttttggggattagtgaagctgctcataaaataggtcttgaaacacaatcagtaaaacttacagaagaacaattagagaaaaataacgaaatttttccctgtatattgcattggaatcaaaatcattttgtagtactttttaaaatcacaacctcatatttttcaaataaaaaatacttctatattgcagaccctgcccatggaattattaagttatccaaagaaaaattcaaacaatcatggctgtcagaagagaatacaggt…	MIFCPQKDQMDCGPACLVMIARHYGKRYPIEYLREKAFITREGVSLLGISEAAHKIGLETQSVKLTEEQLEKNNEIFPCILHWNQNHFVVLFKITTSYFSNKKYFYIADPAHGIIKLSKEKFKQSWLSEENTGVAMFLNPTEEFEKRIPPKQEKVSIKYLLSYLAPYRKQLSLMFLLLLFGSGLTLIFPFLTEALIDKGVNAKDLNFIFIILLTQLGIFLGSITIEIIRNWLMLYVGTHLSIKIISDFLKKMLQLPVKFFDTKTMGDFNQRIQDNERIESFLTSQSLTTFFSIITFSVFFGVLWYYDIKILLVYLALTILSVGWSFFWLKKRKILDYYSFQQRSENQESIYEMLNGVTEMKLNQFEDFKRKEWENIQKKLFKLNIRILKLNQVQLSGFE…
Riemerella	fig|34085.315.peg.16	CDS	hypothetical protein		atggaaagactaatatacaaacttaatttaaatttaattagggctttaaatagcataaaaagaagagagtcttttaatagggatcatatattttatgatattattagtctgattaaaaacaaagttaccagccaagaaaaattaaggataatttatgtttttagcgaaattgaaaaagtactttctgttcttaaaatagatgctgaagtggatgaaaaacagatcaataagattgatgaaatttactctaatttagatgaaaagttaaagtattttcttagtttaagttattatcctatgaaggctctctattattttcaaaaaaaagagttcaattactccatagacgctatcaatattttttttgataattctaaatctatattaggtacaaacact…	MERLIYKLNLNLIRALNSIKRRESFNRDHIFYDIISLIKNKVTSQEKLRIIYVFSEIEKVLSVLKIDAEVDEKQINKIDEIYSNLDEKLKYFLSLSYYPMKALYYFQKKEFNYSIDAINIFFDNSKSILGTNTNLLNLACGEQYLNLFRIYLKSQKKEKIITCSSNLMLLCHYKLLMPDIDETIDTSIKFDNSFTNFDKNEYLFWKVYHTDNIFKKFIIDTNNDLLYKMVSRILSNINYIKDDFFYNSLRCLDCNFNSDYEGAIIQFINSLEHLSERSDVLLYLNMLNINKIFLKLKIDNEEFKNLCNKFINSNINKNLKIEMLE
Riemerella	fig|34085.315.peg.17	CDS	hypothetical protein		atgtataagctaactgaatactacgaagttgaagatatttctgaagcagaaaaacttttattttcaacaagaacaggtatattgttacacatttcaaacgatgtgtataaacagatactagatagaaagtacgaactaattaatgaaaaagtattatataaactactttcatctgaaattttgattcctgaagatgaaaatgaatattcaacaattattaatttttttaaggaaaaaacttcgcaaaaagataaaatattaaattatactattcagcctacagcaaattgtcaattagggtgtcattactgtggacaagttcatgaaaaagttaatatggaagaagatattgttgaaaaaacatttaaatacataagtaaaactttacttgacggaaaa…	MYKLTEYYEVEDISEAEKLLFSTRTGILLHISNDVYKQILDRKYELINEKVLYKLLSSEILIPEDENEYSTIINFFKEKTSQKDKILNYTIQPTANCQLGCHYCGQVHEKVNMEEDIVEKTFKYISKTLLDGKYSGLFITWYGAEPLLGIKGIRNLSEKIIKFCDENNILYTAMMITNGLALKERVFEELVNLNIIKYQITLDGDKNHHDSSRYTKKKEKTFEIILKNIVNAVNNPLYDEKQCLILIRCNIHKDNYTSIDSLMEQLYNLGISEKITLDFAPVHDWGKNYAKDNLGLTPSFFGELEIDWFLKMREYNFKFVKDILPKKKMGTCMVTNKESELIDAKGRLSYCWETPYTPEFDNEKSELFHGDIFNSEKKDRSILPLGNWYDDIDNEEYGT…
Riemerella	fig|34085.315.peg.18	CDS	hypothetical protein		atgaaaaattctaaattaaaatcagctttaaaaaatgttatttgtaagaataacaaatcttttgaggttttggggattgaagagatccaaactgtaaaaggagggtgtaatggagggcctaaaaacaacagtataggctctggacagtgcacaagtgcaaattgccaatcgacaaattgtggttggaattaa	MKNSKLKSALKNVICKNNKSFEVLGIEEIQTVKGGCNGGPKNNSIGSGQCTSANCQSTNCGWN
Riemerella	fig|34085.315.peg.19	CDS	TonB-dependent receptor, putative		atgtacaaattgggttatttgttatttattatgattttaggaggtgttaatgtttacgcccagcaatatcaaattaaaggaaaggtaattggaaactcatcaaataaaccgattgagtttgtaaatgcagtattgatgaagaaagatagtgtttatagtggcgctgtaacggatagtttaggggtatttataataacagctccaaaaggagactacacgctaaaactagagtattttggggaagcttttacaaaaaaaggaatgaatatttcaaatgatgtagatttagggacattaaaaatggaagagattactgaattacaggagattgtgattgagtctaagaaacctttaattcaacgaaaagttgacagattagtttttaatgtggaaaatacg…	MYKLGYLLFIMILGGVNVYAQQYQIKGKVIGNSSNKPIEFVNAVLMKKDSVYSGAVTDSLGVFIITAPKGDYTLKLEYFGEAFTKKGMNISNDVDLGTLKMEEITELQEIVIESKKPLIQRKVDRLVFNVENTVSAHGGDVIDVLKITPGLKVQNDQISMIGKNGVSVMIDDRLIQLSGNELINFLKALKSDDIKDIEVITPPPARYEAEGNGGIINIKLKKNKVDGWSNTVRTIYKQATYPSFSIGNNLMYKKNKLNILFDIGYRKDQDIYTNNILYNFPLNYLQQSVFEKSNTNGVAGTINIGYKVNEKLQLGLQYSGFSTDANKENSNINNIINYQNQNVNNTLLSDGITNEKYNSNSLNFNAIKSISNSDNKIMFDVDYFNLNTNRFNNLNSHDF…
Riemerella	fig|34085.315.repeat.2	repeat	repeat region		ttttagcgtgtagtctccttttggagctgttattataaatacccctaaactatccgttacagcgccactataaacactatctttcttcatcaatactgcatttacaaactcaatcggtttatttgatgagtttccaattacctttcctttaatttgatattgctgggcgtaaacatt
Riemerella	fig|34085.315.repeat.3	repeat	repeat region		gataatattaaatcatacaaaaattcatttgtttattgctcattctcaaccaaatgttgtaaatccgggtcattagcaattctctccatttcactttctacaagggttacaatatcggctttgatttgcttgtaattcgcctctacttgtcgtttcatttcttcatcactaaaggataaaatgttaggtatttttttgtaggctttagtttctttggcgaccttttcattatctaccacaatttgagcgtggaatatcttttggtcgatacgctggtcgaagttatccgatactgaacccacaaacattccttgtgtaaggttcgatattttactcggtggtatcaaactatccatttgtgtactaatcgaagtcgatttatcacttcggttaatggtc…
Riemerella	fig|34085.315.peg.20	CDS	Putative mobilization protein BF0133		ttgattgctacagcaaggagtaacaacaaagtagcggtctgtttaggttttcaagatttttcacaactaacaagggattatggcgataaagaaagtaaggtaattcaaaatacagtgggcaatattttcagtgggcaggttgtgggtgaaacagcgaaaaccttgtccgagcgtttcggtaaagtcttacaaaaacgccaaagtatgaccattaaccgaagtgataaatcgacttcgattagtacacaaatggatagtttgataccaccgagtaaaatatcgaaccttacacaaggaatgtttgtgggttcagtatcggataacttcgaccagcgtatcgaccaaaagatattccacgctcaaattgtggtagataatgaaaaggtcgccaaagaaact…	MIATARSNNKVAVCLGFQDFSQLTRDYGDKESKVIQNTVGNIFSGQVVGETAKTLSERFGKVLQKRQSMTINRSDKSTSISTQMDSLIPPSKISNLTQGMFVGSVSDNFDQRIDQKIFHAQIVVDNEKVAKETKAYKKIPNILSFSDEEMKRQVEANYKQIKADIVTLVESEMERIANDPDLQHLVENEQ
Riemerella	fig|34085.315.peg.21	CDS	Bacteriocin/lantibiotic efflux ABC transporter, permease/ATP-binding protein		atggactgtggtccagcttgccttgcaatgatagcaaaatattacggcaagaaatacccaatagaatacctcagagaaaatacctttatcacccgtgaaggtgtttcgcttttgggtattagtgaagctgccaaaaagataggattttga	MDCGPACLAMIAKYYGKKYPIEYLRENTFITREGVSLLGISEAAKKIGF
Riemerella	fig|34085.315.peg.22	CDS	Arylsulfatase regulator		atgaaaaacagtcaatttaatacaagttttttttataatgaaaagtgggttatttataattcattaaaagataatttcatattactggagcctttattgtatgaattgtaccaagctgctactaatgaaaataaactagacgatttaactaactatcatgaaaccctttacgatacattagttgataagggtatgattgttgatgattcagttgatgaattacagttggtaaaagatttaagggctaaagttgattttaataaagaaacattccttttaacgattaaccctacaatgaattgtaattttaaatgttggtattgttatgagagtcatataaaaaattctaggctaaatgatgtaaacttaaaaaaaatacaatcttttatagataataaa…	MKNSQFNTSFFYNEKWVIYNSLKDNFILLEPLLYELYQAATNENKLDDLTNYHETLYDTLVDKGMIVDDSVDELQLVKDLRAKVDFNKETFLLTINPTMNCNFKCWYCYESHIKNSRLNDVNLKKIQSFIDNKVKNKELKYFRLSWFGGEPLLYYDKNVFPIIEYAYNRCIENNVSFSCSFTTNGYLINDKMIQDFKKYGIKGFQITLDGNEEEHNKVRYVSKSRGSYREIINNIFKLCRNNFHVSLRINYTKDKLDTIKDIYNDVLALEKHYRKNMKVDFQRVWQTEDTFESRQKVIELMNLFSTKGFRVSSVISNVDSVRNSCYADKSNQATINYDGNVFKCTARNFDKQNREGVLTEEGQIRWNDKYYNRLNAKFKNPPCLTCRLLPICNGGCSQQ…
Riemerella	fig|34085.315.peg.23	CDS	hypothetical protein		atgaaaaatgaaaaatcatttcaagaaattcttcagaaaatggaaaatctgaaggaaacagagcaaggaaaactgaaaggtggtattacagttattaagggagttgctacagctcttgacagaaattctggtgattgccataaccatggtgattgttcaggtgaagaaaatactggaacttgctacaattatccagagactatgaagtga	MKNEKSFQEILQKMENLKETEQGKLKGGITVIKGVATALDRNSGDCHNHGDCSGEENTGTCYNYPETMK
Riemerella	fig|34085.315.peg.24	CDS	hypothetical protein		gtgcagattatttttttattactcgttgtaatatctggtggcatcaatgtttacgcccagcaatatcaaattaaaggaaaggtaattggaaattcatcaaataagccagttgagtttgtaaatgcaatgttgatgaagaaagatagtgtttatagtggtgctgtaacggatagtttagggggatttataataacagctccaaaaggagactacacgctaaaattggagcaatttagtcaagttttcttaagtaaagacatatcactttataaagatttagatttaggaatattaccgatagagcaatttataactttgtcggaaattgtgattgaggcgtcatcaaaaaagcagtattcagatagggcaatttattcttttgataaagaaaccttagaa…	MQIIFLLLVVISGGINVYAQQYQIKGKVIGNSSNKPVEFVNAMLMKKDSVYSGAVTDSLGGFIITAPKGDYTLKLEQFSQVFLSKDISLYKDLDLGILPIEQFITLSEIVIEASSKKQYSDRAIYSFDKETLEKARYAKDLLVSLPELQLDPISQAVNSTRGGEVLFLVNGIEATDNQIKSIAPTHVKRVIYYDIPPTRWANRANIVVNIITQNPEVGYSYGAEVFSAFTTGFVNGFAYADYTKGNNSFGLEYKINVRNYNNRQNENTYTYQLNNKKYHILNHQKDHFGYTNQDIALRYTRTIPDDYTFQIKFTITPFSNFLDGEGKSLFQEGNTKTNHQSIQEGNSKYTNPTLDIYYSKNLGEKDELIFNIIGSHYKTQSTRLKREWNIATNTNVFND…
Riemerella	fig|34085.315.repeat.4	repeat	repeat region		ttttagcgtgtagtctccttttggagctgttattataaatccccctaaactatccgttacagcaccactataaacactatctttcttcatcaacattgcatttacaaactcaactggcttatttgatgaatttccaattacctttcctttaatttgatattgctgggcgtaaacatt
Riemerella	fig|34085.315.repeat.5	repeat	repeat region		gataatattaaattacacaaaacacatttgtttattgctcattatcaaccaaatgttgtaaatccgggtcattagcaattctctccatttcactttctacaagggttacaatatcggctttgatttgcttgtaattcgcctctacttgttgtttcatttcttcatcactaaaggataaaatgttaggtatttttttgtaggctttagtttctttggcgaccttctcattatctaccacaatttgagcgtggaatatcttttggtcgatacgctggtcgaagttatccgatactgaacccacaaacattccttgtgtaaggttcgatattttactcggtggtatcaaactatccatttgtgtactaatcgaagtcgatttatcacttcggttaatggtca…
Riemerella	fig|34085.315.peg.25	CDS	Putative mobilization protein BF0133		atgcaaaacgaagacgatttaagaggactggcaaagataatgcagtttatgcgtgccgttagtgtgattgtagtgctgatgcacctctattggtattgttatggcttttttgaacaacagggctggacattgggtattgttgataaaatattgcaaaactttcaaaaacatccaggcttatttaatcatcaactgtatacgaaaatattttcggttgtattattagcattgagttgtttgggtaccaaaggtgtaaaagatgaaaaaatcacttggcgacaaattcataccgctttggcgtgtggtattttgctattctttggtaatttttggattttgaatttgcacctgtcttttggcgttcgagccatactctatatattgactacttccgccgga…	MQNEDDLRGLAKIMQFMRAVSVIVVLMHLYWYCYGFFEQQGWTLGIVDKILQNFQKHPGLFNHQLYTKIFSVVLLALSCLGTKGVKDEKITWRQIHTALACGILLFFGNFWILNLHLSFGVRAILYILTTSAGFISLLMAGAWMSRLLKSNLMEDVFNIENESFMQETQLMENEFSVNLPTLFYYNQQWNEGWINVINPFRATIVLGTPGSGKSYAIVNNYIKQQIEKGFSMYIYDFKFDDLSTIAYNHLLKHLDKYEIKPQFYVINFDDPRKSHRCNPINPQFMTDISDAYESAYTIMLNLNRTWIQKQGDFFVESPIILLAAIIWFLKIYENGKYCTFPHAIELLNKPYADIFTILTSYTELENYLSPFMDAWQGGAQDQLQGQIASAKIPLSRMIS…
Riemerella	fig|34085.315.peg.26	CDS	Putative conjugative transposon mobilization protein BF0132		atggtggcgaaaattggacgagggagtaatctcttaggagtgcttttgtacaattatgaaaaagtggaagatgataatggcaatattctacacacacatcgtatgatacatcctttggatggacaatgggatacttctgttttggctcgttcgtttgaaccgtatttgatagtcaaccaaagaaccgaaaaaccaatcctgcatatttctatcaatcccgaccccaaagatgaagtttcagacaatgatttcaaagaaatcgctaccgaatatatgcaagaaatgggatatggcaatcagccttttgtggtatttaaacatacagatattgaaagaacgcatattcatattgtttctgtttgcgtagatgaacagggcaaaaaaatcaatgatgctttt…	MVAKIGRGSNLLGVLLYNYEKVEDDNGNILHTHRMIHPLDGQWDTSVLARSFEPYLIVNQRTEKPILHISINPDPKDEVSDNDFKEIATEYMQEMGYGNQPFVVFKHTDIERTHIHIVSVCVDEQGKKINDAFEKRKSMRVCRALEEKFGLQSALDKKEGEDKVLFQPVDYRKADLKSQLASIVRYIPQYYQFQSLGEYTALLKLLNIGTEKVEGELHGEHRRGLVYFALDENGEKASNPFKSSLFGKKAGLPSLEKQMEQHKPQLNKQDKSTLKQHIKNALKTTQSKAEFMKTLVSHKISVVFRENDQGRLYGVTFIDHNTRFVWNGSRLGKDFSANFFHKHFTQEQEQTTPENYSQQFNPKGTDTEVNSNDNDYQETTYYEYEYDYPTIKALFSLLP…
Riemerella	fig|34085.315.peg.27	CDS	hypothetical protein clusted with conjugative transposons, BF0131		atggataaaaaacataaaggagggcgtaaacccaaaatagataaagctattcatagatacactattagctttaattcagaagaacacgagaaatttctatctctatttgaacaatcaggtatggcatacaaagctcgttttatcatttctgtcctattcaataaagaaattaaaacggtaaaaattgataaaacagccattgatttttatatcaaactcaccgaattaaacgctcaatttagaaaaatagctgtcaattataatcaaatagtcaaaatactttaccgtcatttttcagaaaaaaggcaggggcatacctttttaaactcgaagaacagaccaaaaagttag	MDKKHKGGRKPKIDKAIHRYTISFNSEEHEKFLSLFEQSGMAYKARFIISVLFNKEIKTVKIDKTAIDFYIKLTELNAQFRKIAVNYNQIVKILYRHFSEKRQGHTFLNSKNRPKS
Riemerella	fig|34085.315.peg.28	CDS	Conjugative transposon protein TraA		atgaaaaaagaacccaaatttgtcagctttgccacccaaaaaggcggtgtaggaaaaactagttttacgattttagtcgccagtttgcttcattaccgaatgggctataatgtggtagtattcgattgtgattatccacagtatagtatcagtaatctacggaaacaggatttgaaaatcgtgatgcagaatgaacatttcaaacagaaagcccacgagcaattcagtaagattaacaaaaaagcctatccgattatcacttgtaaatccaatgaggcgattcaaaaggcagaagaatttatcaaagaaacgccttatgatattgatgtagtgctatttgatatgccaggaacggttaataccgcagggattttgaccgttctatcccatatcaaccat…	MKKEPKFVSFATQKGGVGKTSFTILVASLLHYRMGYNVVVFDCDYPQYSISNLRKQDLKIVMQNEHFKQKAHEQFSKINKKAYPIITCKSNEAIQKAEEFIKETPYDIDVVLFDMPGTVNTAGILTVLSHINHIFAPITADRVVIESTLSFTEVLSNIIAKNMDSEIKSVHLFWNQVDGREKSPLYRIYENVIAELQLTMMESYISDSKRFRKDGSGNQKYVFRSTLMPADERLMSGCHLDDFIKEFVKIIEV
Riemerella	fig|34085.315.peg.29	CDS	Conjugative transposon protein TraB		atgagaaagaaaagaaaccccatcaacgaaagcgagttaatggaactaatggcaggaaaaaaagaggaggcgtcagttgttaaagattcggttagaacatcggagccaatcactgaagatattgttttagataaagctccccaagaatctgaacctgaaaatatacccgaacccgaacaaaaatcaacaaaggttaagaagactgatatagaaacctatgaaagtttatttttcagttctggagaaacttcagcaagaaatggaaagtcagtatatatccgtcctgaatttcatcgtaggattgtacaaattgtacagataattggagaggacaaaatatccatttataactatctcgataacctgttagaagaccgttttaatcgctatgaaaaagaa…	MRKKRNPINESELMELMAGKKEEASVVKDSVRTSEPITEDIVLDKAPQESEPENIPEPEQKSTKVKKTDIETYESLFFSSGETSARNGKSVYIRPEFHRRIVQIVQIIGEDKISIYNYLDNLLEDRFNRYEKEIKKAFKDKYKPIF
Riemerella	fig|34085.315.peg.30	CDS	Conjugative transposon protein TraD		atgattattatcctgttgtttatcatcatattctttctattatgggaaagaaattttttaaaacccaaaagtaaaaattctactccccaaagtagcaatcccctaaagtccaaagaaaaagaaccttatacagtaataggtaagagtaaatttgttgctcccaaagttgatgaatcagtacgagaaactaaggaggcattaccctcaaaccaaaaaccaataaaggcacaaccagagctcaaaaaaacctctattcctgcacaaattcctgatgaggatttagaagcgatattcagtaaagaactcaatgaagacgaggaagaggacctccgagcgatgcgtactcccgaagaggacgatgattttgctatgggactatcttttgaggaattagcacag…	MIIILLFIIIFFLLWERNFLKPKSKNSTPQSSNPLKSKEKEPYTVIGKSKFVAPKVDESVRETKEALPSNQKPIKAQPELKKTSIPAQIPDEDLEAIFSKELNEDEEEDLRAMRTPEEDDDFAMGLSFEELAQVEPLFTKKELDKEEEQQATSIAKKLSDTELLNEIEKVLPQARQRVSELLDRDLKSPPTKGKEDFDIGDFV
Riemerella	fig|34085.315.peg.31	CDS	hypothetical protein		atgatagataaagatatcattaatgtaatttcagctattattataccactattagtagctattataagtagccctataatttctaatttctttgcaagaaaaagtaaaattcaaattaaagatgtagatgtaatgagtaaatatgcgtctaaagattttagagaaaaaatcatcgctcaaattgctgaagaatctacatttgaacaccttacaggtatatctactaatcaacaatcaattagtagctattacgaattaaaaaataaattaggaaacaattttacatggaaacaaattaaaaatgctaaaccctatttaagatttgataatgataataatatttttgttaatctacctaaggcattaattctattaaaaaatatatcccttggtatagct…	MIDKDIINVISAIIIPLLVAIISSPIISNFFARKSKIQIKDVDVMSKYASKDFREKIIAQIAEESTFEHLTGISTNQQSISSYYELKNKLGNNFTWKQIKNAKPYLRFDNDNNIFVNLPKALILLKNISLGIAFIILFASIIMLLYVSNLEIKLSDKLIISFIVYYIYFMLCIYFILHSLVPVIDAHMIKKRMNNLDK
Riemerella	fig|34085.315.peg.32	CDS	hypothetical protein		atgaagaaaaatataggactaaagagtattgattttggttgtgctgtaaactatggtagtttttatattgattatgaaggaacagagaacacagaaatagaaaactttgaaaaaagaataaatgaatactatttaaaaagagaatttagagaaatggagtttagcagaaaagagaattctctagtattttttttcatgcaactaactagatatttacaacaagcaattggaactgtccccgcaattgatatgaataagtatctaagtaatattaatgaaaaaatagatgaggaaatttaa	MKKNIGLKSIDFGCAVNYGSFYIDYEGTENTEIENFEKRINEYYLKREFREMEFSRKENSLVFFFMQLTRYLQQAIGTVPAIDMNKYLSNINEKIDEEI
Riemerella	fig|34085.315.peg.33	CDS	hypothetical protein		atgaataaaattaatttaaaagaattgttcgagaatatgcagcaccaaatgtctacacaactcaataccaatagaaataatataactcatccaggctctaaaggggactctttagaaaatgcttggattgaatggttaagaaaatatttgcctagcagatatagtgtggataaagctattattatagattatgaaggtaatacaagtcaacagattgacattgtaatctatgataattggttcacaccatttatatttactcaaaatggattccattatatcccagcagaaggtgtatatgcggtatttgaggttaaacccgatttagaaggaaatgtagggcagaaaacttatattgaatatgctggtgaaaaaatagaaagtgtgagaaaattaaaa…	MNKINLKELFENMQHQMSTQLNTNRNNITHPGSKGDSLENAWIEWLRKYLPSRYSVDKAIIIDYEGNTSQQIDIVIYDNWFTPFIFTQNGFHYIPAEGVYAVFEVKPDLEGNVGQKTYIEYAGEKIESVRKLKRTSVDMINSGKTMDARPLTKIVGAY
Riemerella	fig|34085.315.peg.34	CDS	hypothetical protein		ttgatacttatcaataaacataagaatttatatatagaattttcagaagaattattattgaaaattcagaatcatgttgtaaaacattatccaaaagaatttggtgggcttttgattggtaaatactcagatgatttaaaatcacttatcttaaccgatatactcatccctgaagaatatacaaatcatcgaacgctatttacaagaggtacaaaaggaattcagcagaagttgattaagatgtttaaacttacagaaaagctatattatgtgggagaatggcattctcatccaaatgtatcttctcaatatagtagaactgatttaaatgcaatgaaggaaatagcaaaaagtgagtctatccgcataaacaatcctgtgttgctcatagtaagtata…	MILINKHKNLYIEFSEELLLKIQNHVVKHYPKEFGGLLIGKYSDDLKSLILTDILIPEEYTNHRTLFTRGTKGIQQKLIKMFKLTEKLYYVGEWHSHPNVSSQYSRTDLNAMKEIAKSESIRINNPVLLIVSIDNEKILDYTFYLYDNEKLIEYE
Riemerella	fig|34085.315.peg.35	CDS	hypothetical protein		atgggttttcataatatagaggatataaatcgtgttattactaaaattcattttgtgaaaataatagatgagtttagtaaagatggggatattataagaggaaaagttttactacaacatatagaaggtttaaataacaatttagagtttgaagtcgtaatatatcctcaatatccctttaaacataatgagtcagaaacaataaaatttgttaataaagatttggttcattataatcatgtaatgaaaaatggcgaaatatgtattcatacattacatagctctaaattaaaacaaaaattgattgctgactttgaatcgttacgggcatgggtggagaaatattatataaacaaagaaaatgatagtcattatgaacatattgtaatagaggaacaa…	MGFHNIEDINRVITKIHFVKIIDEFSKDGDIIRGKVLLQHIEGLNNNLEFEVVIYPQYPFKHNESETIKFVNKDLVHYNHVMKNGEICIHTLHSSKLKQKLIADFESLRAWVEKYYINKENDSHYEHIVIEEQPFEGVYYSYQFTDVEYFFTKGEFGVINLIPFSTGIYKGKGILNSLVKSFLPYTKGISIDSKWNNFYMNLEAKHYGLFLFLGDVPALYNRFAFSNWLEFKNCIPKEFLDLLNKHRLKSKKNKSTLLPIFFGYNIPNGKIHWISAIVKLNDMPIKAVPVKNDKGIKIKGKWEGQLLNKKITWAITIIGVGAIGSIVAKTLVKCGAKNIDLVDYDLKEPENICRSEYEFINGFCDKTDELVKILNETSPFVKVKYANEEYFSYIKALYK…
Riemerella	fig|34085.315.peg.36	CDS	hypothetical protein		atgaataaagaagaatatctgcaaaaagtactaaaaacacataaaatgtctcatgtaaatgagctattgaaaaaatacatgaaaaaaagacaggagataaaggaatgtcttgagcaagaatatggtaaaagtatatataaccctatgaactcaggttcttatgccaaacatacagctataaatattaagtttgatttggatatagttattccgttcaaaagaaattcgtttgcgacattagaggaaatgtttgaaaatatatataatttccttagtgaaacatactctgatgtagctactgttagaaaacaaaaggtttctatagggattatatttgatgaagacaaagatggtgatgttataaatatagatgttgttccgggtagagagtttaatgat…	MNKEEYLQKVLKTHKMSHVNELLKKYMKKRQEIKECLEQEYGKSIYNPMNSGSYAKHTAINIKFDLDIVIPFKRNSFATLEEMFENIYNFLSETYSDVATVRKQKVSIGIIFDEDKDGDVINIDVVPGREFNDNQYIEDKKLNLYVNSEYGQIQKSKYIQTNIQAQIDHIKGKNNERSIIRLLKIWKNSNNEPYKSFFLELITIRAFNKKNITGNLWEKLRSVIEYIRDNVANDGFTLKDPGNSSNNVADTLKSWEKEALKNKMELMISNIENNTEAIKVYFPINENFEEEDKYGLKDFKIAPSIPSKSQQFG
Riemerella	fig|34085.315.peg.37	CDS	hypothetical protein		atgaatttttggcaaatgtataagccctctctcaacgggttatattcttggcttgttttggaatttggtggcggggaatggcagtatttaatgaatttttgtcactatgaaaggaaaaatatgattaattaa	MNFWQMYKPSLNGLYSWLVLEFGGGEWQYLMNFCHYERKNMIN
Riemerella	fig|34085.315.peg.38	CDS	Conjugative transposon protein TraE		atggcaaaacaaaatgtatttaaaacagtcttattagggagctgtaccctcgcatcaactgtcctatttgcccaaggtaacggcgtgggtggtatcaacgaagccacacaaatgattacctcttactttgaccccgctactaaactcatttatgccattggtgcagtcgtaggattgataggcggcgtaaaagtgtacaataaattttccaatggagatcctgatacaagtaaaaccgccgcttcgtggtttggggcttgtatcttcttgattgtagcggctaccattctaaggtctttctttttataa	MAKQNVFKTVLLGSCTLASTVLFAQGNGVGGINEATQMITSYFDPATKLIYAIGAVVGLIGGVKVYNKFSNGDPDTSKTAASWFGACIFLIVAATILRSFFL
Riemerella	fig|34085.315.peg.39	CDS	Conjugative transposon protein TraF		atggaaagaaagaaaaagagttttgccatcaataaaggcatcggcagaacggtagagttcaaaggactcaaagctcaatacctgtttattttcgcaggtggtttattgggtgtcctgctacttacgatgatactctatatcgtgggcgtaagtccttacatcaccattggtctcggtgtcctattggcggggttagtcatctggcagactttttcgctgaaccgaaaatatggcgaacacggcttgatgaaaatcgccgctaatagaagacatccgaaataccttatccaccgtaaaacgattcagcaatttctacacaattcacaacataaatccaaaagtatatga	MERKKKSFAINKGIGRTVEFKGLKAQYLFIFAGGLLGVLLLTMILYIVGVSPYITIGLGVLLAGLVIWQTFSLNRKYGEHGLMKIAANRRHPKYLIHRKTIQQFLHNSQHKSKSI
Riemerella	fig|34085.315.peg.40	CDS	Conjugative transposon protein TraG		atgagaaatatatccaaaacggcaacattggagcataaatttcctttgttagccattgaagatgcttgtgtgctatccaaagaagccgatgttagtatcggttttgagattgctctccccgaattatttactttatcttctaatgattacgatcatctacattcgatgtggcacaaagccgtcaaagtcttacccgacttttgtattgtacataaacaagattggttcactaaggaaaactacgaacctaatattcaaaaagaaaatctaagttttttaacgcgttcatacgaaagacattttaatgaacgcccttttctaaatcatcgttgctatctgttcataacacaaactactgaaaagagaatgcaaacccaaagtaacttttcctctctttgc…	MRNISKTATLEHKFPLLAIEDACVLSKEADVSIGFEIALPELFTLSSNDYDHLHSMWHKAVKVLPDFCIVHKQDWFTKENYEPNIQKENLSFLTRSYERHFNERPFLNHRCYLFITQTTEKRMQTQSNFSSLCKGHFLPKQVTQKEHFTRFLEAVAQFERILNDSGFLKLTRLTEKDYIGDKNSKGLWERYFSLTPDTHQSLQDICLSPEEMRIGNQRLCLHTLSNTEDLPAKVSPDSRYEGLSTDRSDCRLSFASPVGLLLSCNHIYNQYLFIDNSEKNLKQFEKSARNMHSLARYSRANQINKQWIDRYLNQAHSFKQASIRAHFNVMAWSDNPQELRNIKNDCGSALASMECKPHHNTVDVATLYWAGIPGNAADFPSEESFYTFIEPALCFFTQE…
Riemerella	fig|34085.315.peg.41	CDS	Conjugative transposon protein TraG		atgaactttttgaatgttttagaaccgtattacaaaggtggcgagtacgactatcttttaaattcggacaaagaaatggatttgctcaacaagcggtttatcgtttttgaaattgatgccattaaagaccacccgatattgtttcctgtcgttaccattatcattatggaagtctttatcaataagatgcgaagactccaagggattcgcaaaatgatattgattgaagaggcttggaaagccatcgccaaagagggaatggcagagtatattaagtatctatttaaaaccgttcgtaaatactttggtgaagccgtaattgtaacccaagaggtggacgatattattcactctccaatagtaaaagagtccattatcaataactccgattgtaaaata…	MNFLNVLEPYYKGGEYDYLLNSDKEMDLLNKRFIVFEIDAIKDHPILFPVVTIIIMEVFINKMRRLQGIRKMILIEEAWKAIAKEGMAEYIKYLFKTVRKYFGEAVIVTQEVDDIIHSPIVKESIINNSDCKILLDQRKYMNKFEDIQRMLGLTEKEKSQILSINQNNAPNRLYKEVWIGLGGAHSAVYATEVSPEEYLAYTTEESEKYEVMQLAKKLDGNLELAIRQKAQERRESL
Riemerella	fig|34085.315.peg.42	CDS	Conjugative transposon protein TraI		atgaaacgatttattattagcacattagccgttttaggaatcggcaccagtgtatcggtaaatgcccaatgggtagtaagcgaccctgggaacttagctcaaagtattgtgaacacagctcaagaaatcgtacaaacttcttccactgctgccaatacactcaataactttagagaagtggagaaaatctacaaacagggaaaaaaatactacgatgccttaaagcaagtaaaagccattgtgaaagacgcacgaaaggttagagaaaccgtcttaatggtgggggatatttccgaaatctatgtaaccaacttcaagaagatgacccaagaccccaattttagccccgaagaattagaagccattgcttttggttattccaaactgttggaagaaagt…	MKRFIISTLAVLGIGTSVSVNAQWVVSDPGNLAQSIVNTAQEIVQTSSTAANTLNNFREVEKIYKQGKKYYDALKQVKAIVKDARKVRETVLMVGDISEIYVTNFKKMTQDPNFSPEELEAIAFGYSKLLEESSGLLGDLKKIINATSLSMNDKERMDIIDQVYKEVKEYHSLIRYYTKKNISVSYLRAKKKNDTKRVLDLYGTESRYW
Riemerella	fig|34085.315.peg.43	CDS	Conjugative transposon protein TraJ		atgatattagccgttgattttaccaacctacacgagatgcttcgcaatctctatgatgagatgatgcctttggcatctcagatgagttctgtggctcgtgggattgccggattaggtgctttattttatattgctatgcgtgtctggcaatccttagcacgagcagaacctattgatgtttatccaatgcttcgcccttttgccattgggctggcgattatgttttttccaatcattgttcttggaacgctcaatgctgtgcttaatcccatcgtaacgggaacccatagtattttagaaggacaaactttgaatttacatcagctacaagagcaaaaagacctattagaaaaagaagcgatgctccgaaatcctgaaacctcatatttagtcgatgat…	MILAVDFTNLHEMLRNLYDEMMPLASQMSSVARGIAGLGALFYIAMRVWQSLARAEPIDVYPMLRPFAIGLAIMFFPIIVLGTLNAVLNPIVTGTHSILEGQTLNLHQLQEQKDLLEKEAMLRNPETSYLVDDKEFDKKLEELGWSPKDLATTGAMYAERSMYKIGQQIKNMFREFLEILFQSAALVIDTIRTFFLVVLSILGPIAFAFSVWDGFQSTMSQWFTRYISVYLWLPISDLFSALLAKMQTLILANDIEQLSNPDFIPDTSNTVYIIFMIIGIVGYFTIPSVAGWVVQAGGMGNFGRNINQTAQKAGNIASAGAGAAAGYIAGKLFSREENNDSDKSTEGNLET
Riemerella	fig|34085.315.peg.44	CDS	Conjugative transposon protein TraK		atggaatttaaaattttaagaaatattgaaacaggatttaaacaaatccgaatgtatgcgattattttcgctagtctgtgccttgtcatcacacttttttcaattggttatgcgtattatttcgcagaacaacaacgagaaaaaatctatgtattagacaatggaaaatccctcattttagctctttcccaagatgccgaacaaaaccgtcctgtggaagctcgtgagcatatcagacggtttcacgagttctttttcaatatcgcacctgacaaggctgctattgaaagcaatatgaaaagagcctttttcttagcagataaaactgcctttaattattacaatgacttagcggaaaaaggctattacaaccgaatcatctcggggaatattcgtcaa…	MEFKILRNIETGFKQIRMYAIIFASLCLVITLFSIGYAYYFAEQQREKIYVLDNGKSLILALSQDAEQNRPVEAREHIRRFHEFFFNIAPDKAAIESNMKRAFFLADKTAFNYYNDLAEKGYYNRIISGNIRQRIQVDSIVCDFNTYPYQVQTYAKQYITRSSNRTERQLVTACQLVNSVRSDNNPQGFIIEQFRVIQNEDIQTVER
Riemerella	fig|34085.315.peg.45	CDS	Conjugative transposon protein TraM		atggaagagaataaaaccaatcaagaagagccagaaaaatacaatgtattgctcaccgatgagaagcaacaggcacaagaagaacaaagcgaagctcaaagagaagaaacccgaaaacaactcaaaaaatggctcattttcgctttgatgggcttagttttcttggggtgtatgtatctgttattttttatgggaaatgcctctgatgatagactaaaagtagagcaagacctcataccagaaccggctgaaatttcactccccaaagataaaggacaagcctacgaacaagaccttttagagcaaaagcgtaaagaaaagcaaatggcaatgcagtctttaggagatttttcgcaaagtgtacctccagaagatgatcccataaatgcgtctatgacc…	MEENKTNQEEPEKYNVLLTDEKQQAQEEQSEAQREETRKQLKKWLIFALMGLVFLGCMYLLFFMGNASDDRLKVEQDLIPEPAEISLPKDKGQAYEQDLLEQKRKEKQMAMQSLGDFSQSVPPEDDPINASMTSYQKVHRNLDDFYREDSDEEKKQMQEEIDQLKKQLTAPKPQDPLETQMKLMERSYQLANKYSLQQDKPEISDETSETKANDNAYIRSDKEAHITPVYSVSNKVVSQLPRALSDEKSLENWVQQNQRGFHSMESQKEEQPILKNSIKACIHTEQRIDKNNRIPLRLLEPIRVAGMVLPKGTLLTAMAKIGEGRLLLDISSLEYQGRIVPVSVTAYDLDGQRGLYIPYTPGANAFREIAAGLSQSSGTNYTFSSSAKDQILSEAGKGL…
Riemerella	fig|34085.315.peg.46	CDS	Conjugative transposon protein TraN		atgaaatctttacacccatttttaatcgcaaccttattccttacaatcgggaatgtctatgcacaaacagaaacgccaacttctgaaacggacagtatttactacgcaaatgatacaataccagaaacaaaagtatctacatctaaaacgcccggcaaaattgaaccttattttttagaagtagcttatgacaaaaccacacatttgatatttccttcgcccatcacttatgtagatttaggaagtgagcatatcattgccgacaaagcccaaaattcggaaaatgttctgcgtgtgaaagccacaacccccgactttcatcccgcaaccaatttatccgtaattacccaagacggtcgtttttaccattttgatattttctataacacgactcccgaa…	MKSLHPFLIATLFLTIGNVYAQTETPTSETDSIYYANDTIPETKVSTSKTPGKIEPYFLEVAYDKTTHLIFPSPITYVDLGSEHIIADKAQNSENVLRVKATTPDFHPATNLSVITQDGRFYHFDIFYNTTPETTTMDFKRIMNEYNTEDFSAKTDILFTDIGNQSPAVAQLIMESIYQQKRNFIKHIGSKNAGIQFLLRGIYVYQGKLYFDMRIKNQSSLPYQVDFITFKIVDKSTGKKEVAQEIPIQPLRTYQELQRVEARSKANAVYMLKQLTLDDDKLLKVEIFEKNGSRYQSFTIGNEDLIYAREIQQFNLKL
Riemerella	fig|34085.315.peg.47	CDS	Conjugative transposon protein TraO		atgaaaagattattgttagtgatgtgtggttggcttggaggaataagtctgttgaacgctcaacaactattccctgggcaacaaggattggaggcaagtataaacttgcttccaacttccttaacactcaatactaaagcctatgatattcgattgggctacattcactatacccgtgagggggattattggcagtttgcagtggcttacactcgtaatgtttatacctatcgagaacaggatttacccattgaaacctttacttccgaaggtggttactcgttaaaccttgttgggaatagtagccgaaatatatccctaaatgttggattgagcggtgtagtaggctacgaactcatcaatcaaggaaatcacacgctattcgatggtgcggtcatc…	MKRLLLVMCGWLGGISLLNAQQLFPGQQGLEASINLLPTSLTLNTKAYDIRLGYIHYTREGDYWQFAVAYTRNVYTYREQDLPIETFTSEGGYSLNLVGNSSRNISLNVGLSGVVGYELINQGNHTLFDGAVINNKDAMIYGGLARLRLERYLVGDVLVFLQG
Riemerella	fig|34085.315.peg.48	CDS	Conjugative transposon protein TraQ		atgaaacattttgtaaaaattagtatagcaataataattttattggggcttacggcttgtgaagatagactgaatatacaaaccaactttccgtttgaagtcaaaacaatgcctgttcctaagagtattctaaaaaaacagacggtagaaattcgctgtcaaatcgtatcagaacaaaagtacaaagatgaaatttatacattaagatactttcagtttgagggtaatggtaggctaaagttggctaaccaagagccttttttaccgaatgatatgtatgtaattcctaaccgaacttttagattgtattacacttctctgtctaacaatacgcaaagttttgaggtttggattgccgacagtaaaggcaaagaacaaaagctacgctttgaatttaat…	MKHFVKISIAIIILLGLTACEDRLNIQTNFPFEVKTMPVPKSILKKQTVEIRCQIVSEQKYKDEIYTLRYFQFEGNGRLKLANQEPFLPNDMYVIPNRTFRLYYTSLSNNTQSFEVWIADSKGKEQKLRFEFNAKKEEKTE
Riemerella	fig|34085.315.peg.49	CDS	hypothetical protein		atgattttagcaattaatacagattctttcgggctttattttggtatagtaattttattagcaggaattgctttacgctattggattaaccgcagaagattttatcgcagaaatgccgctggaatagaaggcttttcaagttacgaaaaggcagttatcgtaaggattttagaaaaatttggtaagttgattgcttgggcatttattttacttggtttactaatgagtattgcatcttatagaagtataaataaagaaacagataaaaaagaacctgagagaattgaacaaaagaacaataaatga	MILAINTDSFGLYFGIVILLAGIALRYWINRRRFYRRNAAGIEGFSSYEKAVIVRILEKFGKLIAWAFILLGLLMSIASYRSINKETDKKEPERIEQKNNK
Riemerella	fig|34085.315.peg.50	CDS	hypothetical protein		atgcctagaatactaaccatagaagtgaatccaaataccaaaaaaggaaaagcctttttggagatggttgatttgtttagaaatcaatcaggagttaaggtggttaatattgaccaagaaatttctataaaaacgacagaaagcaaggcttctttcataaaaaaaatctcgcaagaaaccaatagaaaattaacccaaaggttactcgcagagcataatattgtactatga	MPRILTIEVNPNTKKGKAFLEMVDLFRNQSGVKVVNIDQEISIKTTESKASFIKKISQETNRKLTQRLLAEHNIVL
Riemerella	fig|34085.315.peg.51	CDS	hypothetical protein		atgattgttattaccgatagtaatattttttatagtgctattattgctccaaagggtaaaattgccagtattttaagagaaaaaagaactattcaatttaccgctccctcttacttaattgaagaaattaaagaacacgcacaggatattgcagattatctaaaaataagcaaaaaagaggtcttggcaattttccaaaatttactggaaaatgtgtccattatagaaacaaaagaaattcctcaaaaggacattctaaaagccgtagatattgttaaggacattgatatagatgatgtcttctttgttgcactacatctgcatacacaccataaaatatggacaggagacagagagcttataaaaggcttgaaattaaaaggctatgatatttgtatc…	MIVITDSNIFYSAIIAPKGKIASILREKRTIQFTAPSYLIEEIKEHAQDIADYLKISKKEVLAIFQNLLENVSIIETKEIPQKDILKAVDIVKDIDIDDVFFVALHLHTHHKIWTGDRELIKGLKLKGYDICITTEELSQHTYK
Riemerella	fig|34085.315.repeat.6	repeat	repeat region		gccactcacttccaaaagcgaccgcctttacttcaccgaattgcattcaaagtatcttcgctaaaaaagataccaaattatggaggtgatagttattgaaaaaaaaatatttgaacaaatcaatcaaaaattaggggacttactcaaacaaacaaagtccgtagtagaaacacatcaagccatttgtcaggacaaaaaatggttggacacacaagaggtctgtcagttgttgggcattagcaaacggacacttcaaaattacaaagaccgaaatttactgccttattcgtacatcaatcgaaaaaactactacaagcgtagcgatgtacttcatttattagaaaatcaaactgcaaaaactgaaatctgatggaactctata
Riemerella	fig|34085.315.peg.52	CDS	hypothetical protein		atggaggtgatagttattgaaaaaaaaatatttgaacaaatcaatcaaaaattaggggacttactcaaacaaacaaagtccgtagtagaaacacatcaagccatttgtcaggacaaaaaatggttggacacacaagaggtctgtcagttgttgggcattagcaaacggacacttcaaaattacaaagaccgaaatttactgccttattcgtacatcaatcgaaaaaactactacaagcgtagcgatgtacttcatttattagaaaatcaaactgcaaaaactgaaatctga	MEVIVIEKKIFEQINQKLGDLLKQTKSVVETHQAICQDKKWLDTQEVCQLLGISKRTLQNYKDRNLLPYSYINRKNYYKRSDVLHLLENQTAKTEI
Riemerella	fig|34085.315.peg.53	CDS	hypothetical protein		atgaaatcacttgtagttgtatatgataactggtgtccaaaatgtaatcgttttgctaaatttgtaaaaaagtgggactggtttgatttagtgaaattttataaattaagaaattattataatgatttttttttcaaggatttaaataaagaaaaatctgaggaacagatggcatcttatgtaaacgaatggagatatggttttgaatctttatatttaatctctgtaagagttccattattttggctgctgactcctttgatgttgatcttgaaattaacaggaatcggtcaaaaaatttatttagaggtagctgtgagaaggaaaatccacttcctgcactgtgataaagattgtagggtagataacaataataattaa	MKSLVVVYDNWCPKCNRFAKFVKKWDWFDLVKFYKLRNYYNDFFFKDLNKEKSEEQMASYVNEWRYGFESLYLISVRVPLFWLLTPLMLILKLTGIGQKIYLEVAVRRKIHFLHCDKDCRVDNNNN
Riemerella	fig|34085.315.repeat.7	repeat	repeat region		ttaactcgttgtgcattttaaataatactgatttttagatgatttaattttctttggaagataaatttattgatatattgaataaccgttgcggcggttattttactgattatccttgttttaaagccttcaaaagttttagcattgtttcttttaatcataaattggtcgcaaagttgagagaaaaatgtctcaattcgttttcgctttttcttgtacaatgaaaattgaggaatataatctttctgattacttctcattggtgtatctaatttaatattagcatagttaaataaatctatttgaacttttgctgataaatagcctctatctccaattaaagtacagtttcgcatttgctcaccaatatcttttaaatagtggatgtcgtgaacggat…
Riemerella	fig|34085.315.peg.54	CDS	Mobile element protein		atgaacaacatagagcaaatatatgaaagaattttggaagttttaggacttttttcagaaaatcaactgattagttatcagagaagaacacctaaaatgagcgatttagaagtcataagtcttaatattactgctgaatacttgagtattgatagcgaattacagttatttagaaaattgccaaactctctgataaacaaaattgaaagaagtgtttacaataagcgaaaacgaagactatccctacaaacagagcaaattagacagcgtatttcgatggagttcaatgagtttgaagatatttttatcgttgatagcatgccaatgaaagtttgtgaaaacgctcgttctactcgttcaaaaatttgtaaagagcaatcctattcttcaccaacatat…	MNNIEQIYERILEVLGLFSENQLISYQRRTPKMSDLEVISLNITAEYLSIDSELQLFRKLPNSLINKIERSVYNKRKRRLSLQTEQIRQRISMEFNEFEDIFIVDSMPMKVCENARSTRSKICKEQSYSSPTYGYCASQKLYFYGYKLHAVCSLNGVIKNFDISPASVHDIHYLKDIGEQMRNCTLIGDRGYLSAKVQIDLFNYANIKLDTPMRSNQKDYIPQFSLYKKKRKRIETFFSQLCDQFMIKRNNAKTFEGFKTRIISKITAATVIQYINKFIFQRKLNHLKISII
Riemerella	fig|34085.315.peg.55	CDS	hypothetical protein		ttgtttttttcatttcataatgcacaacgggttaaacgatattctaaaccaataagcttttatgaaaaaaatctgaatcaaattattttgggaggaaaagatgttaaaaaagatttatcaaataacacttactttttgctgaagcgagagggagaaaaattaaaaggtaatttaaattttggatatttaataggtagacaaagtatagtaaatcaaactgaaattactcaaaattcccatcttctctctaaagagaattcttcaatggagcagaaaggaaacttgttttacggggatttaaacggaatatatattttgacaggggatttttcgttatctttgaattcaaaagtagactttttgcacaatgatataaattggcaaactgataagaaaatc…	MFFSFHNAQRVKRYSKPISFYEKNLNQIILGGKDVKKDLSNNTYFLLKREGEKLKGNLNFGYLIGRQSIVNQTEITQNSHLLSKENSSMEQKGNLFYGDLNGIYILTGDFSLSLNSKVDFLHNDINWQTDKKIFPSGYFFNNLNDNKNYSFLIENTVGSKKLFNKKWLLNTELTHYLENSNYQYINTNSNHQKLELKSNNLNISSNLSYQYSKMFNLETELQYKINNETASDIVQNSNSLNRNYQYGDFILTSRGRNNKIYYFTKIGAGIYSFKEKSKWIFPISMSFNYRISSNKSINLSYENNWSVAPVENSLNSLYSENNILIFSSDFRNNLSRNQTSVIEYNISSIAKSKGISFMLIGNKQNDFTQLAIKDLSNNLITYERLLFDERNSVYFKHKY…
Riemerella	fig|34085.315.repeat.8	repeat	repeat region		taacccgttgtgcattatgaaatgaaaaaaacaagagttgtttattagactgaaaatcagtatattgtttttgctataaaacgatataaatgaacaacttagagcaaatatatgaaagaattttggaagttttaggacttttttcagaaaatcaactgattagttatcagagaagaacacctaaaatgagcgatttagaagtcataagtcttaatattactgctgaatacttgagtattgatagcgaattacagttatttagaaaattgccaaactctctgataaacaaaattgaaagaagtgtttacaataagcgaaaacgaagactatccctacaaacagagcaaattagacagcgtatttcgatggagttcaatgagtttgaagatatttttatcg…
Riemerella	fig|34085.315.peg.56	CDS	Mobile element protein		atgaacaacttagagcaaatatatgaaagaattttggaagttttaggacttttttcagaaaatcaactgattagttatcagagaagaacacctaaaatgagcgatttagaagtcataagtcttaatattactgctgaatacttgagtattgatagcgaattacagttatttagaaaattgccaaactctctgataaacaaaattgaaagaagtgtttacaataagcgaaaacgaagactatccctacaaacagagcaaattagacagcgtatttcgatggagttcaatgagtttgaagatatttttatcgttgatagcatgccaatgaaagtttgtgaaaacgctcgttctactcgttcaaaaatttgtaaagagcaatcctattcttcaccaacatat…	MNNLEQIYERILEVLGLFSENQLISYQRRTPKMSDLEVISLNITAEYLSIDSELQLFRKLPNSLINKIERSVYNKRKRRLSLQTEQIRQRISMEFNEFEDIFIVDSMPMKVCENARSTRSKICKEQSYSSPTYGYCASQKLYFYGYKLHAVCSLNGVIKNFDISPASVHDIHYLKDSGEQMRNCTLIGDRGYLSAKVQIDLFNYANIKLDTPMRSNQKDYIPQFSLYKKKRKRIETFFSQLCDQFMIKRNYAKTFEGFKTRIISKITAATVIQYINKFIFQRKLNHLKISII
Riemerella	fig|34085.315.peg.57	CDS	hypothetical protein		atgaaaaaattagttttatgcgcagtactagctgcaggaagtttaactctttactctttcagaggagtagaggaagtagggggatttaatgatgtttcattagagcaaattgagtttgggaacggagaattttatagagatcgcgagcttcacccagacaaattttacagagatcgtgaacatcatattccaagtgacgggaaattagaggaagctaaaaatgttttagctaaactcgttgtgcattttaaataa	MKKLVLCAVLAAGSLTLYSFRGVEEVGGFNDVSLEQIEFGNGEFYRDRELHPDKFYRDREHHIPSDGKLEEAKNVLAKLVVHFK
Riemerella	fig|34085.315.repeat.9	repeat	repeat region		gccacccatttccaaaagcgaccgcctttacttcaccgaattgcattcaaagtatcttcgctaaaaaagataccaaattatggaggtgatagttattgaaaaaaaatatttgaacaaatcaatcaaaaattaggggacttactcaaacaaacaaagtccgtagtagaaacacatcaagccatttgtcaggacaaaaaatggttggacacacaagaggtctgtcagttgttgggcattagcaaacggacacttcaaaattacaaagaccgaaatttactgccttattcgtacatcaatcgaaaaaactactacaagcgtagcgatgtacttcatttattagaaaatcaaactgcaaaaactgaaatctaatggaactctata
Riemerella	fig|34085.315.peg.58	CDS	hypothetical protein		ttggacacacaagaggtctgtcagttgttgggcattagcaaacggacacttcaaaattacaaagaccgaaatttactgccttattcgtacatcaatcgaaaaaactactacaagcgtagcgatgtacttcatttattagaaaatcaaactgcaaaaactgaaatctaa	MDTQEVCQLLGISKRTLQNYKDRNLLPYSYINRKNYYKRSDVLHLLENQTAKTEI
Riemerella	fig|34085.315.peg.59	CDS	hypothetical protein		atggaactctatacagaacaaacggaagaaatggcttcttaccaaaagcaaatacaagagcttaatgaatatgtaaagtttttgttagagcattttaaacctgtatttaatggggaaatttatttatctggaaaagaattgtgtgaattattgcatataagccaaagaaccctccaacaatatagagatgatggctttttgccttacattcaaattgagggtaaaattttgtacaaagagagcgatgtactaaaaatattggagaataactataaggcaatataa	MELYTEQTEEMASYQKQIQELNEYVKFLLEHFKPVFNGEIYLSGKELCELLHISQRTLQQYRDDGFLPYIQIEGKILYKESDVLKILENNYKAI
Riemerella	fig|34085.315.peg.60	CDS	hypothetical protein		ttgaacccaaccaaaggatacaagcctatggcttataacgccgtacaagtacgactttttataagcaaaacgcttgagattttttgcggacttctttttctttctgaggcaaagaaaaagaagcaaaaagaagcccaatcttag	MNPTKGYKPMAYNAVQVRLFISKTLEIFCGLLFLSEAKKKKQKEAQS
Riemerella	fig|34085.315.peg.61	CDS	ThiF family protein, ubiquitin-activating enzyme		atggaaacgaaagataaaatacattacacagataatagcctcatcaatgtgactaaccctattagtatcaacttgattggtgcaggtggcacaggttcacaagtcttaaccgcccttgcacgaatgaatacggcacttatagaattgggacacgcaggattatccgttactttgtgggacgatgataccattagccaagccaatttaggcagacaactttttgccgagagtgaaatgggtttatataagtcggtggcacttatcaaccgagtaaaccgcttttttgggacaaattggaaagccaagactatcaaattcacaaaggattgtcagaaaaacaactctcacgagattgtcagtaatttatatatttcgtgtgtggatagtgtacaagcaagg…	METKDKIHYTDNSLINVTNPISINLIGAGGTGSQVLTALARMNTALIELGHAGLSVTLWDDDTISQANLGRQLFAESEMGLYKSVALINRVNRFFGTNWKAKTIKFTKDCQKNNSHEIVSNLYISCVDSVQARFEIADIIKDCSQNSGYFQRDKPLYWLDFGNSQSSGQVILSTIGKHEQPKSNKYQPIGKLPFITDEFADLLKQSEEIDDTPSCSLADALHKQDLFINSTLAQMGISLLWDMFRNGFIKYRGFFLNLKEYRTQPLPL
Riemerella	fig|34085.315.peg.62	CDS	hypothetical protein		ttgcaaaatttcaaccctatcaatggtaattgcgtaagcctttggaaacagcttattaacacagaagaaaaattcccattagaagaattaaagtccaataacaaaaccctaaaagatattttttaa	MQNFNPINGNCVSLWKQLINTEEKFPLEELKSNNKTLKDIF
Riemerella	fig|34085.315.peg.63	CDS	hypothetical protein		atgaagaatatacaagatttaaccgaacaaatagagcctattttttaccccaaaaatgcttttgttatttatcaaaacgaaaataaatcacaaacttatatagaacattttgatattgaccagcaaggcagaatgatgaatgcccaccctttgagtgtaagggagagcgaaaatttatcgaaagccttaaccaccaaagaagaaagagataaaacttttttaaagccaaagggaataatccccaccaatgtactgcacatcaacccaagtaaaaaaggcagtttgatatggtacaccaaagaacaaaagagaaccctatattttgtggaaagtttagagataccaagcggaacggcttatactcctccgttattatggaaagcgactaagcaaagttta…	MKNIQDLTEQIEPIFYPKNAFVIYQNENKSQTYIEHFDIDQQGRMMNAHPLSVRESENLSKALTTKEERDKTFLKPKGIIPTNVLHINPSKKGSLIWYTKEQKRTLYFVESLEIPSGTAYTPPLLWKATKQSLSIYALKSNRRPTAKTKLYYAPFFNVYQNGNVCMGSVNIDIKKTTSLEDFIQAWETYFF
Riemerella	fig|34085.315.peg.64	CDS	hypothetical protein		atgaattatgcaaaacaaacatatcatcaagggaattttatcccaaccacagaagaacacccaacgcaacgaactattgtgccgacaacttgcggagtttttggaatggatacaccgccccaaagaccacagcgaagtccaaaaagacaagcaaaaaagcgtacccaaagagcaagttccgatgctattctaagaaatgtttttttacctaaaatggtagaaatccaagaagtaagtatcaacgaaagggatttttttaagtccctttctaaacttgccgagcattatggatttgaaactcctaatgttaaaagtgaaccttatccgtataatgttcatttagcctaccatcacacaaaaaagcagttacatcaaaataaattttatgctaatttgagg…	MNYAKQTYHQGNFIPTTEEHPTQRTIVPTTCGVFGMDTPPQRPQRSPKRQAKKRTQRASSDAILRNVFLPKMVEIQEVSINERDFFKSLSKLAEHYGFETPNVKSEPYPYNVHLAYHHTKKQLHQNKFYANLRVLKNEEETYLSVEETFYTNHSLYHIPIKPLYLMFRDKKTKPLAKLLLSVYAYFYRVGVPYYNDDDFLCYRYEILTEWVRYDEPYNEEERQEQKRNLQTLKECNIMGDLMYEKIKNANNLDFFEQRLNTFKIQTPFDLECKQIAQKVYQLYKDYPNESIFRYSTYQYQEDEEYETITMDKYIGFVATADDWISDQIDEMLNNEFNECADIDEPTIYRNFTKNYKKDTRNFDFERRLFESISETYHLFN
Riemerella	fig|34085.315.peg.65	CDS	hypothetical protein		atggaaacaaaagacagagcagaaatccaccaaaatggacaatggatattaaagggcgatataacatcaattaaggtaatttttaaaaaccttataggcgagaattttcaaggcaaagcgtatgatgattatatcaaatatatagccttaaagcaaggctttgaaaaaggagaaatcaaactttacatagacaagaaatttattaacaaaggaacaatcaaataa	METKDRAEIHQNGQWILKGDITSIKVIFKNLIGENFQGKAYDDYIKYIALKQGFEKGEIKLYIDKKFINKGTIK
Riemerella	fig|34085.315.peg.66	CDS	hypothetical protein		atgttattaacgacagaattaaagagagtatttaaactcaaagataacggacaagaaataacacttacagaccctaatccccaatggagtgtggaaagtgtgttaaatttttattcaaaccaatacccgatacttaccacagcgaaagtgtccaccccaaaaattgaggaggatagtgtggtttacaaatttgaaagtattatgggtacgaaaggctaa	MLLTTELKRVFKLKDNGQEITLTDPNPQWSVESVLNFYSNQYPILTTAKVSTPKIEEDSVVYKFESIMGTKG
Riemerella	fig|34085.315.peg.67	CDS	hypothetical protein		atgaatacaaatttttttaaacaaatagcaggattagaaattgaggggacactcaatctaacgattaaaaaagatactgaaaacatagtaatatccatattattgaacaatgatgcgtgtggcgataaggcgaagcaccttatcccaccgctaacaatcaaaggtacagccgaagaattggacgagcagttttttgcaaccattacaccgccaattgaaagcacctcaaaacttatggtaaatatggagagttacttaaaggcacaagaagaagctcaaaggcaatcggcaatggaaaaggaaaaagcagataaggaaaagaaagagaaagaaaagcgagataagaaatacaaggaacttatggaaaaggtagaggaacttgcagaacaaggaaaaccg…	MNTNFFKQIAGLEIEGTLNLTIKKDTENIVISILLNNDACGDKAKHLIPPLTIKGTAEELDEQFFATITPPIESTSKLMVNMESYLKAQEEAQRQSAMEKEKADKEKKEKEKRDKKYKELMEKVEELAEQGKPREAWTKLPSVEEYPEYAEKIRKRRKELTALFQPDLFATE
Riemerella	fig|34085.315.peg.68	CDS	hypothetical protein		atgaaaaacgcatatatcattttcacaaccgacaaatggcacagcaatgaaagtaagacaatagaatatgttacggacaactttcaaaaagccattgaattaattgctgaaattagcagggagagataccgcaaagaactatcaaaatccgatttgtatatgcttaaaaataagaagcaaacacaagggtttgacgaagaagtagaatatatgattgaagagtacaaagtaatttaa	MKNAYIIFTTDKWHSNESKTIEYVTDNFQKAIELIAEISRERYRKELSKSDLYMLKNKKQTQGFDEEVEYMIEEYKVI
Riemerella	fig|34085.315.peg.69	CDS	hypothetical protein		atgaacacaatcacgatacaaatttacaaatacgaggagttagacaaagaagtccaagagcaggtattagacaagtaccgatacaaagaggtcgatagccattggtggtggcaaaatacttactttgattttgtggtgatatgctcaatattggagattgatataaatccgtccgaaatctttttcagtggtttctattcacaaggcgacggaagtagttttgcgtgtaacatacttgatataaggaaatttatacaagccgttaaagctgaaaaatggaaagattatgcccccaatcaagagtttaattttgatgttttggatatggataaaagagtgcttaatcttatccaaaacggatatatagatatttattttaagacctataacagacaccga…	MNTITIQIYKYEELDKEVQEQVLDKYRYKEVDSHWWWQNTYFDFVVICSILEIDINPSEIFFSGFYSQGDGSSFACNILDIRKFIQAVKAEKWKDYAPNQEFNFDVLDMDKRVLNLIQNGYIDIYFKTYNRHRYYYLHFDWEYTFNDDSKEYPHIEYQVEKLLKWVESVLNDLNQHLYKELQKEYERLTADEYIIQMFAEENYQFTDKGYPIDKITHLETSII
Riemerella	fig|34085.315.peg.70	CDS	hypothetical protein		atgaaaaaatcacacacaccaacaaggcatattttagtaagagcctacacaggcagcgagtgggatagttgcgactttgcgattataactatttcgcaagggtggaaagagcaacaagcccaacgccttaaagtgttggacaatatagagaatgatgattgttttttgtcggttaattaccgagatacctttgtggatttttacaagaccacacaaccgaaactaacagaagaaccaacctcaaatttagagagtttattaggtgatacggattggacttttgtggagttagagaatgaagaacaagaacaattttcagcccctcaaagcactttaaattgttaccgattgaaacttgaccgatatggaaatatatactataccgctcacgggaagcat…	MKKSHTPTRHILVRAYTGSEWDSCDFAIITISQGWKEQQAQRLKVLDNIENDDCFLSVNYRDTFVDFYKTTQPKLTEEPTSNLESLLGDTDWTFVELENEEQEQFSAPQSTLNCYRLKLDRYGNIYYTAHGKHTGEEFWTAEMELTKILNS
Riemerella	fig|34085.315.peg.71	CDS	Mycobacteriophage Barnyard protein gp56		atggcacataacattaattacaacagcagaacaggaaagtacagttttttcagcgtaaaggaaaaagcgtggcacggattggggcaaatcgtaagcgaacacccaacaagtgcagaagcgataagacacgcaggattagactttgaagtcagcaaagagcctttatacactaagggtaagggattgaaaaccaccgagcagggaatagagttttacgacagcgaaatcgaagtgccgaacgcctttgccacgatgcgagatgataacaatgagattttgggcgtagtaggtaaagactaccaagtcgtacaaaaccacgaggcattcgcctttttcgatgagattgtcggaggtggcaatggaattttgtacgaaaccgctggggctttaggcaaaggc…	MAHNINYNSRTGKYSFFSVKEKAWHGLGQIVSEHPTSAEAIRHAGLDFEVSKEPLYTKGKGLKTTEQGIEFYDSEIEVPNAFATMRDDNNEILGVVGKDYQVVQNHEAFAFFDEIVGGGNGILYETAGALGKGEKIFITAKLPSYIRVGNGDDVTEKYIFLTTSHDGSGSITAAFTPIRIVCQNTLNAAFKNMNNVVRIRHTSGAKQRLANAHKVMGLANKLSDRLEGTFNEWAKIRVNDREVRKLIELALCPNKETLEHLKKGNTDELSTVFKNTVDDAFMYAMVSDSQQMETTKGTLFGAYNAVTGYYQNVCNYKDDESKLKSLVMGGTAQSRGQKAFDLCNVFAEHGAEMFSYN
Riemerella	fig|34085.315.peg.72	CDS	Single-stranded DNA-binding protein		atgaacatcacaggacgattaacaagagatgcggaggtgaaagcccttcctaacgacagaaaagtagtaaacttttcaatcgccgtaaacaatcactatcgtaacaaacaaggcgaagacatacaacagactgctttttttgattgtgcgtattggcaaggtacaaatgtagccaagatattaaccaaaggagctttggttgaactcactgggcgagtgagtgcaagggcgtggcttagcaaggacggagaacccaaagcggggcttaattttcacacctcaaaaatcaagttacacgcaagtggacaaagacagaacacggaaacaactaacggacagggaacaccacaaccgttggaggaaaccgaagacgatttaccattttaa	MNITGRLTRDAEVKALPNDRKVVNFSIAVNNHYRNKQGEDIQQTAFFDCAYWQGTNVAKILTKGALVELTGRVSARAWLSKDGEPKAGLNFHTSKIKLHASGQRQNTETTNGQGTPQPLEETEDDLPF
Riemerella	fig|34085.315.peg.73	CDS	hypothetical protein		atgaaacatacaaaagtagatttattagtaatggattttaaacgaaacagctcttcctctcattaccgaataataaaaaatttcaacacagcctggcaagagagcaaagcgtgggcagagcgtaacaaacgagtaattaacaattaa	MKHTKVDLLVMDFKRNSSSSHYRIIKNFNTAWQESKAWAERNKRVINN
Riemerella	fig|34085.315.peg.74	CDS	hypothetical protein		atgctggtttcgtactcgaagggcaaaagtatttccgtgttcttaacgcctccacaaggtcaagccctacgggttttcaaaaaaatcttcctccaaggagcgtatttttttgaaaaaccttgtggaggctaa	MLVSYSKGKSISVFLTPPQGQALRVFKKIFLQGAYFFEKPCGG
Riemerella	fig|34085.315.repeat.10	repeat	repeat region		actcgttgtgcattttaaataatactgatttttagatgatttaattttctttggaagataaatttattgatatattgaataaccgttgcggcggttattttactgattatccttgttttaaagccttcaaaagttttagcattgtttcttttaatcataaattggtcgcaaagttgagagaaaaatgtctcaattcgttttcgctttttcttgtacaatgaaaattgaggaatataatctttctgattacttctcattggtgtatctaatttaatattagcatagttaaataaatctatttgaacttttgctgataaatagcctctatctccaattaaagtacagtttcgcatttgctcaccaatatcttttaaatagtggatgtcgtgaacggatgca…
Riemerella	fig|34085.315.peg.75	CDS	Mobile element protein		atgaacaacatagagcaaatatatgaaagaattttggaagttttaggacttttttcagaaaatcaactgattagttatcagagaagaacacctaaaatgagcgatttagaagtcataagtcttaatattactgctgaatacttgagtattgatagcgaattacagttctttagaaaattgccaaactctctgataaacaaaattgaaagaagtgtttacaataagcgaaaacgaagactatccctacaaacagagcaaattagacagcgtatttcgatggagttcaatgagtttgaagatatttttatcgttgatagcatgccaatgaaagtttgtgaaaatgctcgttctactcgttcaaaaatttgtaaagagcaatcctattcttcaccaacatat…	MNNIEQIYERILEVLGLFSENQLISYQRRTPKMSDLEVISLNITAEYLSIDSELQFFRKLPNSLINKIERSVYNKRKRRLSLQTEQIRQRISMEFNEFEDIFIVDSMPMKVCENARSTRSKICKEQSYSSPTYGYCASQKLYFYGYKLHAVCSLNGVIKNFDISPASVHDIHYLKDIGEQMRNCTLIGDRGYLSAKVQIDLFNYANIKLDTPMRSNQKDYIPQFSLYKKKRKRIETFFSQLCDQFMIKRNNAKTFEGFKTRIISKITAATVIQYINKFIFQRKLNHLKISII
Riemerella	fig|34085.315.peg.76	CDS	Mobile element protein		atgaacaacttagagcaaatatatgaaagaattttggaagttttaggacttttttcagaaaatcaactgattagttatcagagaagaacacctaaaatgagcgatttagaagtcataagtcttaatattactgctgaatacttgagtattgatagcgaattacagttatttagaaaattgccaaactctctgataaacaaaattgaaagaagtgtttacaataagcgaaaacgaagactatccctacaaacagagcaaattagacagcgtatttcgatggagttcaatgagtttgaagatatttttatcgttgatagcatgccaatgaaagtttgtgaaaacgctcgttctactcgttcaaaaatttgtaaagagcaatcctattcttcaccaacatat…	MNNLEQIYERILEVLGLFSENQLISYQRRTPKMSDLEVISLNITAEYLSIDSELQLFRKLPNSLINKIERSVYNKRKRRLSLQTEQIRQRISMEFNEFEDIFIVDSMPMKVCENARSTRSKICKEQSYSSPTYGYCASQKLYFYGYKLHAVCSLNGVIKNFDISPASVHDIHYLKDIGEQMRNCTLIGDRGYLSAKVQIDLFKPVVHYEMKKTRVVY
Riemerella	fig|34085.315.peg.77	CDS	site-specific recombinase XerD		atgaaacagaccaaaagaacaacattcacagtattgttttacctaaaaagaaaaaatccgaaagccgatggaactattcccattatggcaaggattaccattaacggaaaaaatgaacccttttctaccaagttgagtttatctccttcgttggatttgcaaaacagtcaggtttgcggaaaaaccgacgaagctaagcaaatcaacaaaaaattaaaagccattgaaaccaatatccagaatatttatagcgatatgctaaaatacgaggggtatgtaactgcaaaaaaagtaaaagatagatatttaggcagagaacattcggggcacaccttattaaaatgctttcagggtttactcaaagattttgaactcaaagttgagaagaaattgagagcc…	MKQTKRTTFTVLFYLKRKNPKADGTIPIMARITINGKNEPFSTKLSLSPSLDLQNSQVCGKTDEAKQINKKLKAIETNIQNIYSDMLKYEGYVTAKKVKDRYLGREHSGHTLLKCFQGLLKDFELKVEKKLRAPGSYNTHKNAYGNLERFLKEKLHRDDIELIELDKTFIDDYDYYLRIERGLDHNSIYGNMGPLLRTIKRALNDNIIIVNPFRHYKNTLVPKDRGYLLKSEIIKLIEYTPCDDFSERMKKLIELVRDLALFSCFTGFSYIDIYQLSSVHLQEFFDGHKWLIKRRQKSKIPCNVRVLEIPEMILKKYEGLGKNGALLPVPSNSTCNKYLKIIMNECGIFRDKPITFHWARHSFATLMLTEDIPIESISKMLGHKHIHTTEIYAKITNTK…

## Sheet: Islandviewer 4
Additional file 4: Table S4. Islands of RCAD0133 predicted by Islandviewer 4
Island start	Island end	Length	Method	Gene name	Gene ID	Locus	Gene start	Gene end	Strand	Product	External Annotations
3125	16160	13035	Predicted by at least one method			AWB57_00005	1	2509140	-1	hypothetical protein
3125	16160	13035	Predicted by at least one method			AWB57_00035	3125	3574	-1	N-acetylmuramoyl-L-alanine amidase
3125	16160	13035	Predicted by at least one method			AWB57_00040	3632	4573	-1	hypothetical protein
3125	16160	13035	Predicted by at least one method			AWB57_00045	4601	5530	-1	phage head protein
3125	16160	13035	Predicted by at least one method			AWB57_00050	5707	6172	1	transcriptional regulator
3125	16160	13035	Predicted by at least one method			AWB57_00055	6177	7691	1	hypothetical protein
3125	16160	13035	Predicted by at least one method			AWB57_00060	7709	8746	1	site-specific DNA-methyltransferase
3125	16160	13035	Predicted by at least one method			AWB57_00065	8737	9147	1	DUF1320 domain-containing protein
3125	16160	13035	Predicted by at least one method			AWB57_00070	9147	10436	1	DUF935 domain-containing protein
3125	16160	13035	Predicted by at least one method			AWB57_00075	10541	11761	1	hypothetical protein
3125	16160	13035	Predicted by at least one method			AWB57_00080	11876	12397	1	hypothetical protein
3125	16160	13035	Predicted by at least one method			AWB57_00085	12394	12825	1	hypothetical protein
3125	16160	13035	Predicted by at least one method			AWB57_00090	13140	13637	-1	aminopeptidase
3125	16160	13035	Predicted by at least one method			AWB57_00095	13710	13925	-1	hypothetical protein
3125	16160	13035	Predicted by at least one method			AWB57_00100	13943	14230	-1	hypothetical protein
3125	16160	13035	Predicted by at least one method			AWB57_00105	14237	14677	-1	hypothetical protein
3125	16160	13035	Predicted by at least one method			AWB57_00110	14674	14997	-1	hypothetical protein
3125	16160	13035	Predicted by at least one method			AWB57_00115	14999	15469	-1	hypothetical protein
3125	16160	13035	Predicted by at least one method			AWB57_00120	15482	15679	-1	hypothetical protein
3125	16160	13035	Predicted by at least one method			AWB57_00125	15681	15860	-1	hypothetical protein
3125	16160	13035	Predicted by at least one method			AWB57_00130	15924	16160	-1	hypothetical protein
74672	80311	5639	Predicted by at least one method			AWB57_00005	1	2509140	-1	hypothetical protein
74672	80311	5639	Predicted by at least one method			AWB57_00415	74672	75406	-1	tryptophan synthase subunit alpha
74672	80311	5639	Predicted by at least one method			AWB57_00420	75417	75716	-1	hypothetical protein
74672	80311	5639	Predicted by at least one method		trpB	AWB57_00425	75720	76904	-1	tryptophan synthase subunit beta
74672	80311	5639	Predicted by at least one method			AWB57_00430	76996	77874	1	IS982-like element ISRa1 family transposase
74672	80311	5639	Predicted by at least one method			AWB57_00435	77905	78543	-1	phosphoribosylanthranilate isomerase
74672	80311	5639	Predicted by at least one method			AWB57_00440	78651	79529	1	IS982 family transposase
74672	80311	5639	Predicted by at least one method			AWB57_00445	79544	80311	-1	indole-3-glycerol phosphate synthase TrpC
209816	236455	26639	Predicted by at least one method			AWB57_00005	1	2509140	-1	hypothetical protein
209816	236455	26639	Predicted by at least one method			AWB57_01055	209637	209819	1	hypothetical protein
209816	236455	26639	Predicted by at least one method			AWB57_01060	209816	210070	1	hypothetical protein
209816	236455	26639	Predicted by at least one method			AWB57_01065	210142	210522	1	hypothetical protein
209816	236455	26639	Predicted by at least one method			AWB57_01070	210549	210785	1	hypothetical protein
209816	236455	26639	Predicted by at least one method			AWB57_01075	210849	211028	1	hypothetical protein
209816	236455	26639	Predicted by at least one method			AWB57_01080	211030	211227	1	hypothetical protein
209816	236455	26639	Predicted by at least one method			AWB57_01085	211240	211710	1	hypothetical protein
209816	236455	26639	Predicted by at least one method			AWB57_01090	211712	212035	1	hypothetical protein
209816	236455	26639	Predicted by at least one method			AWB57_01095	212032	212472	1	hypothetical protein
209816	236455	26639	Predicted by at least one method			AWB57_01100	212479	212766	1	hypothetical protein
209816	236455	26639	Predicted by at least one method			AWB57_01105	212784	212999	1	hypothetical protein
209816	236455	26639	Predicted by at least one method			AWB57_01110	213072	213569	1	aminopeptidase
209816	236455	26639	Predicted by at least one method			AWB57_01115	213884	214315	-1	hypothetical protein
209816	236455	26639	Predicted by at least one method			AWB57_01120	214312	214833	-1	hypothetical protein
209816	236455	26639	Predicted by at least one method			AWB57_01125	214948	216168	-1	hypothetical protein
209816	236455	26639	Predicted by at least one method			AWB57_01130	216273	217562	-1	DUF935 domain-containing protein
209816	236455	26639	Predicted by at least one method			AWB57_01135	217562	217972	-1	DUF1320 domain-containing protein
209816	236455	26639	Predicted by at least one method			AWB57_01140	217963	219000	-1	site-specific DNA-methyltransferase
209816	236455	26639	Predicted by at least one method			AWB57_01145	219018	220532	-1	hypothetical protein
209816	236455	26639	Predicted by at least one method			AWB57_01150	220537	221001	-1	transcriptional regulator
209816	236455	26639	Predicted by at least one method			AWB57_01155	221178	222107	1	phage head protein
209816	236455	26639	Predicted by at least one method			AWB57_01160	222135	223076	1	hypothetical protein
209816	236455	26639	Predicted by at least one method			AWB57_01165	223134	223583	1	N-acetylmuramoyl-L-alanine amidase
209816	236455	26639	Predicted by at least one method			AWB57_01170	223586	223915	1	hypothetical protein
209816	236455	26639	Predicted by at least one method			AWB57_01175	223905	224594	1	hypothetical protein
209816	236455	26639	Predicted by at least one method			AWB57_01180	224608	225057	1	hypothetical protein
209816	236455	26639	Predicted by at least one method			AWB57_01185	225095	225568	1	hypothetical protein
209816	236455	26639	Predicted by at least one method			AWB57_01190	225568	226044	1	hypothetical protein
209816	236455	26639	Predicted by at least one method			AWB57_01195	226265	230638	1	hypothetical protein
209816	236455	26639	Predicted by at least one method			AWB57_01200	230650	231063	1	hypothetical protein
209816	236455	26639	Predicted by at least one method			AWB57_01205	234387	235798	1	hypothetical protein
209816	236455	26639	Predicted by at least one method			AWB57_01210	235825	236148	1	hypothetical protein
209816	236455	26639	Predicted by at least one method			AWB57_01215	236132	236455	1	hypothetical protein
383049	412011	28962	Predicted by at least one method			AWB57_00005	1	2509140	-1	hypothetical protein
383049	412011	28962	Predicted by at least one method			AWB57_01940	383049	383273	1	hypothetical protein
383049	412011	28962	Predicted by at least one method			AWB57_01945	383643	384521	1	IS982-like element ISRa1 family transposase
383049	412011	28962	Predicted by at least one method			AWB57_01950	384583	387765	-1	carbamoyl-phosphate synthase large subunit
383049	412011	28962	Predicted by at least one method			AWB57_01955	387810	388238	-1	hypothetical protein
383049	412011	28962	Predicted by at least one method			AWB57_01960	388250	389329	-1	carbamoyl-phosphate synthase small subunit
383049	412011	28962	Predicted by at least one method			AWB57_01965	389387	390283	-1	aspartate carbamoyltransferase catalytic subunit
383049	412011	28962	Predicted by at least one method			AWB57_01970	390559	391575	1	asparaginase
383049	412011	28962	Predicted by at least one method			AWB57_01980	391877	395239	-1	helicase
383049	412011	28962	Predicted by at least one method			AWB57_01985	395229	396590	-1	DUF4143 domain-containing protein
383049	412011	28962	Predicted by at least one method			AWB57_01990	396684	397286	-1	invertase
383049	412011	28962	Predicted by at least one method			AWB57_01995	397336	398259	1	hypothetical protein
383049	412011	28962	Predicted by at least one method			AWB57_02000	398243	398626	-1	hypothetical protein
383049	412011	28962	Predicted by at least one method			AWB57_02005	398598	400790	-1	hypothetical protein
383049	412011	28962	Predicted by at least one method			AWB57_02010	401061	401669	-1	hypothetical protein
383049	412011	28962	Predicted by at least one method			AWB57_02015	401674	402009	-1	hypothetical protein
383049	412011	28962	Predicted by at least one method			AWB57_02020	402933	403124	-1	cold-shock protein
383049	412011	28962	Predicted by at least one method			AWB57_02025	403157	403594	-1	cold shock domain-containing protein
383049	412011	28962	Predicted by at least one method			AWB57_02030	403610	404725	-1	DEAD/DEAH box helicase
383049	412011	28962	Predicted by at least one method		rlmN	AWB57_02035	405061	406098	-1	23S rRNA (adenine(2503)-C(2))-methyltransferase RlmN
383049	412011	28962	Predicted by at least one method			AWB57_02040	406182	407231	-1	tRNA preQ1(34) S-adenosylmethionine ribosyltransferase-isomerase QueA
383049	412011	28962	Predicted by at least one method			AWB57_02045	407478	408440	1	gfo/Idh/MocA family oxidoreductase
383049	412011	28962	Predicted by at least one method			AWB57_02050	408498	408944	1	hypothetical protein
383049	412011	28962	Predicted by at least one method			AWB57_02055	408941	409819	-1	IS982 family transposase ISRa1
383049	412011	28962	Predicted by at least one method			AWB57_02060	409894	410532	1	DUF4932 domain-containing protein
383049	412011	28962	Predicted by at least one method			AWB57_02065	410726	411223	-1	50S ribosomal protein L9
383049	412011	28962	Predicted by at least one method		rpsR	AWB57_02070	411342	411644	-1	30S ribosomal protein S18
383049	412011	28962	Predicted by at least one method			AWB57_02075	411670	412011	-1	30S ribosomal protein S6
640152	647511	7359	Predicted by at least one method			AWB57_00005	1	2509140	-1	hypothetical protein
640152	647511	7359	Predicted by at least one method			AWB57_03185	640087	640155	1	rhodanese-like domain-containing protein
640152	647511	7359	Predicted by at least one method			AWB57_03190	640152	640946	1	hypothetical protein
640152	647511	7359	Predicted by at least one method			AWB57_03195	641604	641957	-1	hypothetical protein
640152	647511	7359	Predicted by at least one method			AWB57_03200	642223	643167	-1	reverse transcriptase
640152	647511	7359	Predicted by at least one method			AWB57_03205	643160	643681	-1	hypothetical protein
640152	647511	7359	Predicted by at least one method			AWB57_03210	643801	644169	-1	hypothetical protein
640152	647511	7359	Predicted by at least one method			AWB57_03215	644646	646556	-1	hypothetical protein
640152	647511	7359	Predicted by at least one method			AWB57_03220	646816	647199	-1	DNA-binding protein
640152	647511	7359	Predicted by at least one method			AWB57_03225	647218	647511	-1	hypothetical protein
641604	647511	5907	Predicted by at least one method			AWB57_00005	1	2509140	-1	hypothetical protein
641604	647511	5907	Predicted by at least one method			AWB57_03195	641604	641957	-1	hypothetical protein
641604	647511	5907	Predicted by at least one method			AWB57_03200	642223	643167	-1	reverse transcriptase
641604	647511	5907	Predicted by at least one method			AWB57_03205	643160	643681	-1	hypothetical protein
641604	647511	5907	Predicted by at least one method			AWB57_03210	643801	644169	-1	hypothetical protein
641604	647511	5907	Predicted by at least one method			AWB57_03215	644646	646556	-1	hypothetical protein
641604	647511	5907	Predicted by at least one method			AWB57_03220	646816	647199	-1	DNA-binding protein
641604	647511	5907	Predicted by at least one method			AWB57_03225	647218	647511	-1	hypothetical protein
964393	973743	9350	Predicted by at least one method			AWB57_00005	1	2509140	-1	hypothetical protein
964393	973743	9350	Predicted by at least one method		fahA	AWB57_04835	964393	965643	1	fumarylacetoacetase
964393	973743	9350	Predicted by at least one method			AWB57_04840	965805	966242	1	hypothetical protein
964393	973743	9350	Predicted by at least one method			AWB57_04845	966290	967072	1	hypothetical protein
964393	973743	9350	Predicted by at least one method			AWB57_04850	967181	968059	1	IS982-like element ISRa1 family transposase
964393	973743	9350	Predicted by at least one method		ribA	AWB57_04855	968089	968682	-1	GTP cyclohydrolase II
964393	973743	9350	Predicted by at least one method			AWB57_04860	968702	969172	-1	hypothetical protein
964393	973743	9350	Predicted by at least one method			AWB57_04865	969165	969776	-1	DUF4254 domain-containing protein
964393	973743	9350	Predicted by at least one method			AWB57_04870	969801	969998	-1	twin-arginine translocase TatA/TatE family subunit
964393	973743	9350	Predicted by at least one method			AWB57_04875	970108	970290	-1	twin-arginine translocase TatA/TatE family subunit
964393	973743	9350	Predicted by at least one method			AWB57_04880	970320	971873	-1	peptidase M23
964393	973743	9350	Predicted by at least one method			AWB57_04885	971870	972670	-1	DUF4292 domain-containing protein
964393	973743	9350	Predicted by at least one method			AWB57_04890	972727	973743	-1	nucleotidyltransferase
1009379	1033823	24444	Predicted by at least one method			AWB57_00005	1	2509140	-1	hypothetical protein
1009379	1033823	24444	Predicted by at least one method			AWB57_05060	1009379	1010635	-1	aminotransferase class V-fold PLP-dependent enzyme
1009379	1033823	24444	Predicted by at least one method			AWB57_05065	1010689	1012869	-1	peptidase domain-containing ABC transporter
1009379	1033823	24444	Predicted by at least one method			AWB57_05070	1012896	1013873	-1	hypothetical protein
1009379	1033823	24444	Predicted by at least one method			AWB57_05075	1013848	1015215	-1	SPASM domain-containing protein
1009379	1033823	24444	Predicted by at least one method			AWB57_05080	1015262	1015453	-1	hypothetical protein
1009379	1033823	24444	Predicted by at least one method			AWB57_05085	1015535	1017916	-1	TonB-dependent receptor
1009379	1033823	24444	Predicted by at least one method			AWB57_05090	1018082	1018759	-1	conjugal transfer protein TraG
1009379	1033823	24444	Predicted by at least one method			AWB57_05095	1018821	1018970	-1	hypothetical protein
1009379	1033823	24444	Predicted by at least one method			AWB57_05100	1018999	1020300	-1	radical SAM protein
1009379	1033823	24444	Predicted by at least one method			AWB57_05105	1020394	1020603	-1	hypothetical protein
1009379	1033823	24444	Predicted by at least one method			AWB57_05110	1020687	1022987	-1	TonB-dependent receptor
1009379	1033823	24444	Predicted by at least one method			AWB57_05115	1023156	1025153	-1	conjugal transfer protein TraG
1009379	1033823	24444	Predicted by at least one method			AWB57_05120	1025185	1026468	-1	relaxase
1009379	1033823	24444	Predicted by at least one method			AWB57_05125	1026474	1026889	-1	hypothetical protein
1009379	1033823	24444	Predicted by at least one method			AWB57_05130	1027531	1028292	1	ParA family protein
1009379	1033823	24444	Predicted by at least one method			AWB57_05135	1028289	1028729	1	DUF3408 domain-containing protein
1009379	1033823	24444	Predicted by at least one method			AWB57_05140	1028733	1029353	1	hypothetical protein
1009379	1033823	24444	Predicted by at least one method			AWB57_05145	1029363	1029959	-1	hypothetical protein
1009379	1033823	24444	Predicted by at least one method			AWB57_05150	1029988	1030808	-1	hypothetical protein
1009379	1033823	24444	Predicted by at least one method			AWB57_05155	1030801	1031268	-1	peptidase
1009379	1033823	24444	Predicted by at least one method			AWB57_05160	1031265	1032878	-1	thiamine biosynthesis protein ThiF
1009379	1033823	24444	Predicted by at least one method			AWB57_05165	1032882	1033823	-1	nucleotidyltransferase
1043463	1058813	15350	Predicted by at least one method			AWB57_00005	1	2509140	-1	hypothetical protein
1043463	1058813	15350	Predicted by at least one method			AWB57_05225	1043463	1043693	1	hypothetical protein
1043463	1058813	15350	Predicted by at least one method			AWB57_05230	1043690	1044124	1	PIN domain nuclease
1043463	1058813	15350	Predicted by at least one method			AWB57_05235	1044225	1044515	1	DNA-binding protein
1043463	1058813	15350	Predicted by at least one method			AWB57_05240	1044943	1045323	-1	DUF393 domain-containing protein
1043463	1058813	15350	Predicted by at least one method			AWB57_05245	1045395	1046273	-1	IS982-like element ISRa1 family transposase
1043463	1058813	15350	Predicted by at least one method			AWB57_05250	1046338	1047978	-1	hypothetical protein
1043463	1058813	15350	Predicted by at least one method			AWB57_05255	1048121	1048999	1	IS982-like element ISRa1 family transposase
1043463	1058813	15350	Predicted by at least one method			AWB57_05260	1048992	1049246	-1	hypothetical protein
1043463	1058813	15350	Predicted by at least one method			AWB57_05265	1049869	1050158	1	DNA-binding protein
1043463	1058813	15350	Predicted by at least one method			AWB57_05270	1050158	1050442	1	DNA-binding protein
1043463	1058813	15350	Predicted by at least one method			AWB57_05275	1050775	1051581	-1	PRTRC system ThiF family protein
1043463	1058813	15350	Predicted by at least one method			AWB57_05280	1051581	1052289	-1	PRTRC system protein B
1043463	1058813	15350	Predicted by at least one method			AWB57_05285	1052313	1053455	-1	hypothetical protein
1043463	1058813	15350	Predicted by at least one method			AWB57_05290	1053462	1053686	-1	hypothetical protein
1043463	1058813	15350	Predicted by at least one method			AWB57_05295	1053703	1053921	-1	PRTRC system protein C
1043463	1058813	15350	Predicted by at least one method			AWB57_05300	1053944	1054462	-1	PRTRC system protein E
1043463	1058813	15350	Predicted by at least one method			AWB57_05305	1054475	1054711	-1	hypothetical protein
1043463	1058813	15350	Predicted by at least one method			AWB57_05310	1054708	1055379	-1	hypothetical protein
1043463	1058813	15350	Predicted by at least one method			AWB57_05315	1055391	1055846	-1	hypothetical protein
1043463	1058813	15350	Predicted by at least one method			AWB57_05320	1055923	1056996	-1	DUF945 domain-containing protein
1043463	1058813	15350	Predicted by at least one method			AWB57_05325	1057043	1057429	-1	single-stranded DNA-binding protein
1043463	1058813	15350	Predicted by at least one method			AWB57_05330	1057935	1058813	-1	IS982-like element ISRa1 family transposase
1269703	1277443	7740	Predicted by at least one method			AWB57_00005	1	2509140	-1	hypothetical protein
1269703	1277443	7740	Predicted by at least one method			AWB57_06380	1269703	1270422	-1	hypothetical protein
1269703	1277443	7740	Predicted by at least one method			AWB57_06385	1270486	1271364	-1	IS982-like element ISRa1 family transposase
1269703	1277443	7740	Predicted by at least one method			AWB57_06390	1271451	1273235	-1	DUF262 domain-containing protein
1269703	1277443	7740	Predicted by at least one method			AWB57_06395	1273556	1274773	-1	DUF262 domain-containing protein
1269703	1277443	7740	Predicted by at least one method			AWB57_06400	1274742	1275062	-1	DUF262 domain-containing protein
1269703	1277443	7740	Predicted by at least one method			AWB57_06405	1275091	1275309	-1	hypothetical protein
1269703	1277443	7740	Predicted by at least one method			AWB57_06410	1275311	1276189	-1	IS982-like element ISRa1 family transposase
1269703	1277443	7740	Predicted by at least one method			AWB57_06430	1277063	1277443	1	DUF3127 domain-containing protein
1348071	1365356	17285	Predicted by at least one method			AWB57_00005	1	2509140	-1	hypothetical protein
1348071	1365356	17285	Predicted by at least one method			AWB57_06735	1348071	1348556	-1	6,7-dimethyl-8-ribityllumazine synthase
1348071	1365356	17285	Predicted by at least one method			AWB57_06740	1348586	1349299	-1	hypothetical protein
1348071	1365356	17285	Predicted by at least one method			AWB57_06745	1349366	1349902	-1	adenine phosphoribosyltransferase
1348071	1365356	17285	Predicted by at least one method			AWB57_06750	1349908	1351080	-1	hypothetical protein
1348071	1365356	17285	Predicted by at least one method			AWB57_06755	1351166	1352497	-1	quinol:cytochrome C oxidoreductase
1348071	1365356	17285	Predicted by at least one method			AWB57_06760	1352512	1353198	-1	cytochrome c
1348071	1365356	17285	Predicted by at least one method			AWB57_06765	1353191	1353712	-1	DUF3341 domain-containing protein
1348071	1365356	17285	Predicted by at least one method			AWB57_06770	1353699	1355096	-1	hydrogenase
1348071	1365356	17285	Predicted by at least one method			AWB57_06775	1355114	1358164	-1	4Fe-4S dicluster domain-containing protein
1348071	1365356	17285	Predicted by at least one method			AWB57_06780	1358189	1359538	-1	quinol:cytochrome C oxidoreductase
1348071	1365356	17285	Predicted by at least one method			AWB57_06785	1359753	1360289	1	SPOR domain-containing protein
1348071	1365356	17285	Predicted by at least one method			AWB57_06790	1360559	1361437	1	IS982-like element ISRa1 family transposase
1348071	1365356	17285	Predicted by at least one method			AWB57_06795	1361451	1362227	-1	GLPGLI family protein
1348071	1365356	17285	Predicted by at least one method			AWB57_06800	1362328	1363206	-1	IS982 family transposase
1348071	1365356	17285	Predicted by at least one method			AWB57_06805	1363276	1363878	-1	hypothetical protein
1348071	1365356	17285	Predicted by at least one method			AWB57_06810	1363865	1364422	-1	ABC transporter ATP-binding protein
1348071	1365356	17285	Predicted by at least one method			AWB57_06815	1364478	1365356	1	IS982-like element ISRa1 family transposase
1599473	1610317	10844	Predicted by at least one method			AWB57_00005	1	2509140	-1	hypothetical protein
1599473	1610317	10844	Predicted by at least one method			AWB57_07865	1599473	1600192	-1	DUF4469 domain-containing protein
1599473	1610317	10844	Predicted by at least one method			AWB57_07870	1600300	1601178	1	IS982 family transposase ISRa1
1599473	1610317	10844	Predicted by at least one method			AWB57_07875	1601484	1602209	-1	hypothetical protein
1599473	1610317	10844	Predicted by at least one method			AWB57_07880	1602172	1602951	-1	relaxase
1599473	1610317	10844	Predicted by at least one method			AWB57_07885	1602944	1603393	-1	special sigma factor
1599473	1610317	10844	Predicted by at least one method			AWB57_07890	1603604	1604519	-1	DNA primase
1599473	1610317	10844	Predicted by at least one method			AWB57_07895	1604803	1606029	-1	hypothetical protein
1599473	1610317	10844	Predicted by at least one method			AWB57_07900	1606076	1606354	-1	DNA-binding protein
1599473	1610317	10844	Predicted by at least one method			AWB57_07905	1606505	1607803	-1	hypothetical protein
1599473	1610317	10844	Predicted by at least one method			AWB57_07910	1607813	1608499	-1	hypothetical protein
1599473	1610317	10844	Predicted by at least one method			AWB57_07915	1608492	1608992	-1	MarR family transcriptional regulator
1599473	1610317	10844	Predicted by at least one method			AWB57_07920	1609097	1610317	-1	site-specific integrase
1657625	1671460	13835	Predicted by at least one method			AWB57_00005	1	2509140	-1	hypothetical protein
1657625	1671460	13835	Predicted by at least one method			AWB57_08140	1657625	1657924	-1	thioredoxin
1657625	1671460	13835	Predicted by at least one method			AWB57_08145	1657931	1658242	-1	sulfurtransferase
1657625	1671460	13835	Predicted by at least one method			AWB57_08150	1658794	1659405	1	hypothetical protein
1657625	1671460	13835	Predicted by at least one method			AWB57_08155	1659368	1659805	1	hypothetical protein
1657625	1671460	13835	Predicted by at least one method			AWB57_08160	1659826	1661598	1	collagen-like protein
1657625	1671460	13835	Predicted by at least one method			AWB57_08165	1661685	1662563	1	IS982-like element ISRa1 family transposase
1657625	1671460	13835	Predicted by at least one method			AWB57_08170	1662917	1663543	-1	hypothetical protein
1657625	1671460	13835	Predicted by at least one method			AWB57_08175	1663572	1664258	-1	hypothetical protein
1657625	1671460	13835	Predicted by at least one method			AWB57_08180	1664286	1664498	-1	hypothetical protein
1657625	1671460	13835	Predicted by at least one method			AWB57_08185	1664932	1665651	1	hypothetical protein
1657625	1671460	13835	Predicted by at least one method			AWB57_08190	1665664	1669896	1	hypothetical protein
1657625	1671460	13835	Predicted by at least one method		msrB	AWB57_08195	1669937	1670452	1	peptide-methionine (R)-S-oxide reductase
1657625	1671460	13835	Predicted by at least one method			AWB57_08200	1670463	1670894	-1	nucleoside deaminase
1657625	1671460	13835	Predicted by at least one method			AWB57_08205	1670960	1671460	-1	superoxide dismutase family protein
1665664	1669896	4232	Predicted by at least one method			AWB57_00005	1	2509140	-1	hypothetical protein
1665664	1669896	4232	Predicted by at least one method			AWB57_08190	1665664	1669896	1	hypothetical protein
1715595	1741208	25613	Predicted by at least one method			AWB57_00005	1	2509140	-1	hypothetical protein
1715595	1741208	25613	Predicted by at least one method			AWB57_08445	1715595	1715798	-1	hypothetical protein
1715595	1741208	25613	Predicted by at least one method			AWB57_08450	1715791	1716321	-1	hypothetical protein
1715595	1741208	25613	Predicted by at least one method			AWB57_08455	1716437	1716877	-1	hypothetical protein
1715595	1741208	25613	Predicted by at least one method			AWB57_08460	1716879	1717226	-1	hypothetical protein
1715595	1741208	25613	Predicted by at least one method			AWB57_08465	1717994	1718872	1	IS982-like element ISRa1 family transposase
1715595	1741208	25613	Predicted by at least one method			AWB57_08470	1718885	1719331	-1	hypothetical protein
1715595	1741208	25613	Predicted by at least one method			AWB57_08475	1719325	1719606	-1	hypothetical protein
1715595	1741208	25613	Predicted by at least one method			AWB57_08480	1719613	1720044	-1	hypothetical protein
1715595	1741208	25613	Predicted by at least one method			AWB57_08485	1720197	1721075	1	IS982-like element ISRa1 family transposase
1715595	1741208	25613	Predicted by at least one method			AWB57_08490	1721104	1721712	-1	hypothetical protein
1715595	1741208	25613	Predicted by at least one method			AWB57_08495	1721737	1722252	-1	hypothetical protein
1715595	1741208	25613	Predicted by at least one method			AWB57_08500	1722246	1727186	-1	hypothetical protein
1715595	1741208	25613	Predicted by at least one method			AWB57_08505	1728144	1729214	-1	hypothetical protein
1715595	1741208	25613	Predicted by at least one method			AWB57_08510	1729240	1729701	-1	hypothetical protein
1715595	1741208	25613	Predicted by at least one method			AWB57_08515	1729655	1730248	-1	hypothetical protein
1715595	1741208	25613	Predicted by at least one method			AWB57_08520	1730253	1731131	-1	IS982-like element ISRa1 family transposase
1715595	1741208	25613	Predicted by at least one method			AWB57_08525	1731217	1731699	-1	hypothetical protein
1715595	1741208	25613	Predicted by at least one method			AWB57_08530	1731878	1732636	-1	alpha/beta hydrolase
1715595	1741208	25613	Predicted by at least one method			AWB57_08535	1732868	1734940	-1	protein-disulfide reductase
1715595	1741208	25613	Predicted by at least one method		tilS	AWB57_08540	1734950	1736233	-1	tRNA lysidine(34) synthetase TilS
1715595	1741208	25613	Predicted by at least one method			AWB57_08545	1736233	1736811	1	hypothetical protein
1715595	1741208	25613	Predicted by at least one method			AWB57_08550	1736860	1738128	1	serine--tRNA ligase
1715595	1741208	25613	Predicted by at least one method			AWB57_08555	1738271	1738597	-1	hypothetical protein
1715595	1741208	25613	Predicted by at least one method			AWB57_08560	1738723	1739871	1	hypothetical protein
1715595	1741208	25613	Predicted by at least one method			AWB57_08565	1739878	1740450	1	hypothetical protein
1715595	1741208	25613	Predicted by at least one method			AWB57_08570	1740414	1740974	-1	5-formyltetrahydrofolate cyclo-ligase
1715595	1741208	25613	Predicted by at least one method			AWB57_08575	1740978	1741208	-1	ferredoxin
1797661	1807278	9617	Predicted by at least one method			AWB57_00005	1	2509140	-1	hypothetical protein
1797661	1807278	9617	Predicted by at least one method			AWB57_08855	1797661	1798536	1	integrase
1797661	1807278	9617	Predicted by at least one method		raiA	AWB57_08860	1798564	1798854	1	ribosome-associated translation inhibitor RaiA
1797661	1807278	9617	Predicted by at least one method			AWB57_08885	1799508	1800530	1	quinone-dependent dihydroorotate dehydrogenase
1797661	1807278	9617	Predicted by at least one method		tuf	AWB57_08890	1800700	1801887	1	elongation factor Tu
1797661	1807278	9617	Predicted by at least one method		secE	AWB57_08900	1802054	1802260	1	preprotein translocase subunit SecE
1797661	1807278	9617	Predicted by at least one method		nusG	AWB57_08905	1802280	1802822	1	transcription termination/antitermination factor NusG
1797661	1807278	9617	Predicted by at least one method		rplK	AWB57_08910	1803046	1803489	1	50S ribosomal protein L11
1797661	1807278	9617	Predicted by at least one method			AWB57_08915	1803501	1804193	1	50S ribosomal protein L1
1797661	1807278	9617	Predicted by at least one method			AWB57_08920	1804207	1804710	1	50S ribosomal protein L10
1797661	1807278	9617	Predicted by at least one method			AWB57_08925	1804784	1805152	1	50S ribosomal protein L7/L12
1797661	1807278	9617	Predicted by at least one method			AWB57_08930	1805297	1806682	1	thrombospondin
1797661	1807278	9617	Predicted by at least one method			AWB57_08935	1806709	1807278	1	hypothetical protein
1817299	1843158	25859	Predicted by at least one method			AWB57_00005	1	2509140	-1	hypothetical protein
1817299	1843158	25859	Predicted by at least one method			AWB57_09000	1817299	1817586	-1	hypothetical protein
1817299	1843158	25859	Predicted by at least one method			AWB57_09005	1817564	1817920	-1	hypothetical protein
1817299	1843158	25859	Predicted by at least one method			AWB57_09010	1817926	1818168	-1	hypothetical protein
1817299	1843158	25859	Predicted by at least one method			AWB57_09015	1818170	1818649	-1	hypothetical protein
1817299	1843158	25859	Predicted by at least one method			AWB57_09020	1818654	1819628	-1	hypothetical protein
1817299	1843158	25859	Predicted by at least one method			AWB57_09025	1819612	1820241	-1	hypothetical protein
1817299	1843158	25859	Predicted by at least one method			AWB57_09030	1820246	1822699	-1	phage tail tape measure protein
1817299	1843158	25859	Predicted by at least one method			AWB57_09035	1823062	1823382	-1	hypothetical protein
1817299	1843158	25859	Predicted by at least one method			AWB57_09040	1823413	1823850	-1	hypothetical protein
1817299	1843158	25859	Predicted by at least one method			AWB57_09045	1823854	1825032	-1	DUF2586 domain-containing protein
1817299	1843158	25859	Predicted by at least one method			AWB57_09050	1825032	1825436	-1	hypothetical protein
1817299	1843158	25859	Predicted by at least one method			AWB57_09055	1825497	1826378	-1	hypothetical protein
1817299	1843158	25859	Predicted by at least one method			AWB57_09060	1826443	1827402	-1	caudovirus prohead protease
1817299	1843158	25859	Predicted by at least one method			AWB57_09065	1827564	1827986	1	hypothetical protein
1817299	1843158	25859	Predicted by at least one method			AWB57_09070	1827983	1829557	1	hypothetical protein
1817299	1843158	25859	Predicted by at least one method			AWB57_09075	1829593	1830057	1	DUF1320 domain-containing protein
1817299	1843158	25859	Predicted by at least one method			AWB57_09080	1830070	1830360	1	hypothetical protein
1817299	1843158	25859	Predicted by at least one method			AWB57_09085	1830347	1831549	1	DUF935 domain-containing protein
1817299	1843158	25859	Predicted by at least one method			AWB57_09090	1831597	1833039	1	hypothetical protein
1817299	1843158	25859	Predicted by at least one method			AWB57_09095	1833036	1833227	-1	hypothetical protein
1817299	1843158	25859	Predicted by at least one method			AWB57_09100	1833288	1833806	1	hypothetical protein
1817299	1843158	25859	Predicted by at least one method			AWB57_09105	1833809	1834261	1	hypothetical protein
1817299	1843158	25859	Predicted by at least one method			AWB57_09110	1834258	1834494	-1	hypothetical protein
1817299	1843158	25859	Predicted by at least one method			AWB57_09115	1834545	1835021	-1	hypothetical protein
1817299	1843158	25859	Predicted by at least one method			AWB57_09120	1835080	1835364	-1	hypothetical protein
1817299	1843158	25859	Predicted by at least one method			AWB57_09125	1835369	1835806	-1	hypothetical protein
1817299	1843158	25859	Predicted by at least one method			AWB57_09130	1835808	1836134	-1	hypothetical protein
1817299	1843158	25859	Predicted by at least one method			AWB57_09135	1836282	1836752	-1	hypothetical protein
1817299	1843158	25859	Predicted by at least one method			AWB57_09140	1836761	1836958	-1	hypothetical protein
1817299	1843158	25859	Predicted by at least one method			AWB57_09145	1836961	1837140	-1	hypothetical protein
1817299	1843158	25859	Predicted by at least one method			AWB57_09150	1837204	1837440	-1	hypothetical protein
1817299	1843158	25859	Predicted by at least one method			AWB57_09155	1837458	1838141	-1	DUF3164 domain-containing protein
1817299	1843158	25859	Predicted by at least one method			AWB57_09160	1838157	1838411	-1	hypothetical protein
1817299	1843158	25859	Predicted by at least one method			AWB57_09165	1838408	1838593	-1	hypothetical protein
1817299	1843158	25859	Predicted by at least one method			AWB57_09170	1838696	1838992	-1	hypothetical protein
1817299	1843158	25859	Predicted by at least one method			AWB57_09175	1838994	1839653	-1	ATP-binding protein
1817299	1843158	25859	Predicted by at least one method			AWB57_09180	1839646	1840527	-1	ATP-binding protein
1817299	1843158	25859	Predicted by at least one method			AWB57_09185	1840539	1842566	-1	hypothetical protein
1817299	1843158	25859	Predicted by at least one method			AWB57_09190	1842744	1842941	-1	hypothetical protein
1817299	1843158	25859	Predicted by at least one method			AWB57_09195	1842970	1843158	-1	hypothetical protein
2205948	2244412	38464	Predicted by at least one method			AWB57_00005	1	2509140	-1	hypothetical protein
2205948	2244412	38464	Predicted by at least one method			AWB57_10900	2205948	2207420	-1	polysaccharide biosynthesis protein
2205948	2244412	38464	Predicted by at least one method		tet(X)	AWB57_10905	2207704	2208870	1	tetracycline-inactivating monooxygenase Tet(X)
2205948	2244412	38464	Predicted by at least one method		aadS	AWB57_10910	2209046	2209909	1	aminoglycoside 6-adenylyltransferase AadS
2205948	2244412	38464	Predicted by at least one method		blaOXA	AWB57_10915	2210092	2210913	1	class D beta-lactamase
2205948	2244412	38464	Predicted by at least one method			AWB57_10920	2211092	2211886	1	cation transporter
2205948	2244412	38464	Predicted by at least one method			AWB57_10925	2213821	2215572	1	DUF262 domain-containing protein
2205948	2244412	38464	Predicted by at least one method			AWB57_10930	2215784	2216368	1	zeta toxin
2205948	2244412	38464	Predicted by at least one method			AWB57_10935	2216763	2217818	1	hypothetical protein
2205948	2244412	38464	Predicted by at least one method			AWB57_10940	2218076	2219002	1	DNA adenine methylase
2205948	2244412	38464	Predicted by at least one method			AWB57_10945	2218986	2219825	1	restriction endonuclease
2205948	2244412	38464	Predicted by at least one method			AWB57_10950	2219826	2220725	1	site-specific DNA-methyltransferase
2205948	2244412	38464	Predicted by at least one method			AWB57_10955	2221480	2222220	1	DUF2971 domain-containing protein
2205948	2244412	38464	Predicted by at least one method			AWB57_10960	2222356	2222553	1	hypothetical protein
2205948	2244412	38464	Predicted by at least one method			AWB57_10965	2223558	2224628	1	DUF697 domain-containing protein
2205948	2244412	38464	Predicted by at least one method			AWB57_10970	2224864	2225220	1	type II toxin-antitoxin system RelE/ParE family toxin
2205948	2244412	38464	Predicted by at least one method			AWB57_10975	2225207	2225542	1	XRE family transcriptional regulator
2205948	2244412	38464	Predicted by at least one method			AWB57_10980	2225726	2226562	1	AraC family transcriptional regulator
2205948	2244412	38464	Predicted by at least one method			AWB57_10985	2226650	2227204	1	YbhB/YbcL family Raf kinase inhibitor-like protein
2205948	2244412	38464	Predicted by at least one method			AWB57_10990	2228050	2228607	1	hypothetical protein
2205948	2244412	38464	Predicted by at least one method			AWB57_10995	2228828	2229205	1	hypothetical protein
2205948	2244412	38464	Predicted by at least one method			AWB57_11000	2229731	2230894	1	metallophosphoesterase
2205948	2244412	38464	Predicted by at least one method			AWB57_11005	2231085	2234516	1	DUF559 domain-containing protein
2205948	2244412	38464	Predicted by at least one method			AWB57_11010	2234494	2235075	1	hypothetical protein
2205948	2244412	38464	Predicted by at least one method			AWB57_11015	2235418	2235918	1	GNAT family N-acetyltransferase
2205948	2244412	38464	Predicted by at least one method			AWB57_11020	2235982	2236179	1	hypothetical protein
2205948	2244412	38464	Predicted by at least one method			AWB57_11025	2236183	2236437	1	prevent-host-death protein
2205948	2244412	38464	Predicted by at least one method			AWB57_11030	2236437	2236694	1	Txe/YoeB family addiction module toxin
2205948	2244412	38464	Predicted by at least one method			AWB57_11035	2237183	2237608	1	hypothetical protein
2205948	2244412	38464	Predicted by at least one method			AWB57_11040	2238072	2238665	1	hypothetical protein
2205948	2244412	38464	Predicted by at least one method			AWB57_11045	2238973	2239578	1	hypothetical protein
2205948	2244412	38464	Predicted by at least one method			AWB57_11050	2239773	2240312	1	hypothetical protein
2205948	2244412	38464	Predicted by at least one method			AWB57_11055	2240522	2241133	1	IS982-like element ISRa1 family transposase
2205948	2244412	38464	Predicted by at least one method			AWB57_11060	2241148	2241423	-1	IS982 family transposase
2205948	2244412	38464	Predicted by at least one method			AWB57_11065	2241437	2242315	-1	IS982-like element ISRa1 family transposase
2205948	2244412	38464	Predicted by at least one method			AWB57_11070	2242401	2243735	-1	phosphoenolpyruvate carboxylase
2205948	2244412	38464	Predicted by at least one method			AWB57_11075	2243750	2244412	-1	CoA transferase subunit B
2221480	2230894	9414	Predicted by at least one method			AWB57_00005	1	2509140	-1	hypothetical protein
2221480	2230894	9414	Predicted by at least one method			AWB57_10955	2221480	2222220	1	DUF2971 domain-containing protein
2221480	2230894	9414	Predicted by at least one method			AWB57_10960	2222356	2222553	1	hypothetical protein
2221480	2230894	9414	Predicted by at least one method			AWB57_10965	2223558	2224628	1	DUF697 domain-containing protein
2221480	2230894	9414	Predicted by at least one method			AWB57_10970	2224864	2225220	1	type II toxin-antitoxin system RelE/ParE family toxin
2221480	2230894	9414	Predicted by at least one method			AWB57_10975	2225207	2225542	1	XRE family transcriptional regulator
2221480	2230894	9414	Predicted by at least one method			AWB57_10980	2225726	2226562	1	AraC family transcriptional regulator
2221480	2230894	9414	Predicted by at least one method			AWB57_10985	2226650	2227204	1	YbhB/YbcL family Raf kinase inhibitor-like protein
2221480	2230894	9414	Predicted by at least one method			AWB57_10990	2228050	2228607	1	hypothetical protein
2221480	2230894	9414	Predicted by at least one method			AWB57_10995	2228828	2229205	1	hypothetical protein
2221480	2230894	9414	Predicted by at least one method			AWB57_11000	2229731	2230894	1	metallophosphoesterase
2432323	2445184	12861	Predicted by at least one method			AWB57_00005	1	2509140	-1	hypothetical protein
2432323	2445184	12861	Predicted by at least one method			AWB57_11980	2431947	2432345	-1	hypothetical protein
2432323	2445184	12861	Predicted by at least one method			AWB57_11985	2432323	2436507	-1	phage tail tape measure protein
2432323	2445184	12861	Predicted by at least one method			AWB57_11990	2436792	2437670	-1	IS982-like element ISRa1 family transposase
2432323	2445184	12861	Predicted by at least one method			AWB57_11995	2437800	2438327	-1	hypothetical protein
2432323	2445184	12861	Predicted by at least one method			AWB57_12000	2438317	2438628	-1	hypothetical protein
2432323	2445184	12861	Predicted by at least one method			AWB57_12005	2438635	2438976	-1	hypothetical protein
2432323	2445184	12861	Predicted by at least one method			AWB57_12010	2438978	2439259	-1	hypothetical protein
2432323	2445184	12861	Predicted by at least one method			AWB57_12015	2439729	2440736	-1	hypothetical protein
2432323	2445184	12861	Predicted by at least one method			AWB57_12020	2440744	2441148	-1	hypothetical protein
2432323	2445184	12861	Predicted by at least one method			AWB57_12025	2441188	2441370	-1	type II toxin-antitoxin system HicA family toxin
2432323	2445184	12861	Predicted by at least one method			AWB57_12030	2441435	2441941	-1	hypothetical protein
2432323	2445184	12861	Predicted by at least one method			AWB57_12035	2441928	2442572	-1	hypothetical protein
2432323	2445184	12861	Predicted by at least one method			AWB57_12040	2442655	2443533	1	IS982-like element ISRa1 family transposase
2432323	2445184	12861	Predicted by at least one method			AWB57_12045	2443848	2444480	-1	hypothetical protein
2432323	2445184	12861	Predicted by at least one method			AWB57_12050	2444906	2445184	1	XRE family transcriptional regulator
